# Supplementary material for: ﻿Taxonomic revision of the southern African species of the genus Cynoglossum L. (Boraginaceae)
Source: PhytoKeys. 2022 Mar 15;193:9–42. doi: 10.3897/phytokeys.193.72270 (PMC8940830; doi:10.3897/phytokeys.193.72270)
Supplement: XML Treatment for Cynoglossum alticola [file phytokeys.193.72270-treatment1.xml]

<!DOCTYPE tp:taxon-treatment
  PUBLIC "-//TaxonX//DTD Taxonomic Treatment Publishing DTD v0 20100105//EN" "tax-treatment-NSO.dtd">
<tp:taxon-treatment xmlns:tp="http://www.plazi.org/taxpub"><tp:treatment-meta><kwd-group><label>Taxon classification</label><kwd>
                <named-content content-type="kingdom">Plantae</named-content>
              </kwd><kwd>
                <named-content content-type="order">Boraginales</named-content>
              </kwd><kwd>
                <named-content content-type="family">Boraginaceae</named-content>
              </kwd></kwd-group><mixed-citation publication-type="journal"><person-group><name><surname>Madika</surname><given-names>Lydia K.</given-names></name><name><surname>Moteetee</surname><given-names>Annah Ntsamaeeng</given-names></name></person-group><article-title>﻿Taxonomic revision of the southern African species of the genus <italic><tp:taxon-name><tp:taxon-name-part taxon-name-part-type="genus" reg="Cynoglossum">Cynoglossum</tp:taxon-name-part></tp:taxon-name></italic> L. (<tp:taxon-name><tp:taxon-name-part taxon-name-part-type="family">Boraginaceae</tp:taxon-name-part></tp:taxon-name>)</article-title><source>PhytoKeys</source><day>15</day><month>03</month><year>2022</year><volume>193</volume><fpage>9</fpage><lpage>42</lpage><pub-id pub-id-type="doi">10.3897/phytokeys.193.72270</pub-id></mixed-citation></tp:treatment-meta><tp:nomenclature><label>﻿1.</label><tp:taxon-name>
              <tp:taxon-name-part taxon-name-part-type="genus" reg="Cynoglossum">Cynoglossum</tp:taxon-name-part>
              <tp:taxon-name-part taxon-name-part-type="species" reg="alticola">alticola</tp:taxon-name-part>
            </tp:taxon-name><tp:taxon-authority>Hilliard &amp; B.L.Burtt, Notes Roy. Bot. Gard. Edinburgh 43(3): 343 (1986).</tp:taxon-authority></tp:nomenclature><tp:treatment-sec sec-type="material" id="SECID0E6MAG"><title>Type.</title><p>South Africa ♀♂ Eastern Cape, Barkly East District (3027): Ben McDhui (-DB), 5 Feb 1983, <italic>O.M. Hilliard and B.L. Burtt 16468</italic> (E-image!, holotype; NU-image!, isotype).</p><p>Perennial herbs, 0.2–0.6 m in height. Basal leaves 76–270×8–18 mm, lanceolate, densely pubescent, persistent; margins entire. Stem leaves 35–120×5–10 mm, lanceolate, apex acute, base cuneate, margins entire, soft woolly hairs. Trichomes spread equally on both the adaxial and abaxial leaf surfaces, unicellular hair base, not bulbous on both leaf surfaces. Inflorescence racemose, clustered at the apex; pedicel 4–10 mm long, lengthening considerably in fruit. Calyx ca. 4 mm long, lobes elliptic-oblong, densely hairy on inner surface, apices obtuse. Corolla deep blue; lobe 4×3 mm diameter, oblong, round apex. Nutlets convex, 6–9×5–6 mm; glochidia short and thick at the base, densely packed on nutlet, tips multi-angular (Figure <xref ref-type="fig" rid="F3">3</xref>).</p><fig id="F3" position="float" orientation="portrait"><object-id xmlns:xlink="http://www.w3.org/1999/xlink" content-type="doi" xlink:type="simple">10.3897/phytokeys.193.72270.figure3</object-id><label>Figure 3.</label><caption><p>Vegetative and reproductive morphology of <italic><tp:taxon-name><tp:taxon-name-part taxon-name-part-type="genus" reg="Cynoglossum">Cynoglossum</tp:taxon-name-part><tp:taxon-name-part taxon-name-part-type="species" reg="alticola">alticola</tp:taxon-name-part></tp:taxon-name></italic><bold>A</bold> line drawings of: 1. a branch showing fruiting arrangement at the apex of the stem and stem leaves; 2. long petiolate basal leaves; 3. adaxial surface of nutlet <bold>B</bold><abbrev xmlns:xlink="http://www.w3.org/1999/xlink" xlink:title="scanning electron microscope" id="ABBRID0EEOAG" xlink:type="simple">SEM</abbrev> micrograph showing trichomes on the leaves <bold>C</bold><abbrev xmlns:xlink="http://www.w3.org/1999/xlink" xlink:title="scanning electron microscope" id="ABBRID0EKOAG" xlink:type="simple">SEM</abbrev> micrograph showing thick and shorter glochidia on the nutlet. Voucher: <italic>L.C.C. Liebenberg 5789</italic> (PRE). Drawing scale bar: 8 mm. <abbrev xmlns:xlink="http://www.w3.org/1999/xlink" xlink:title="scanning electron microscope" id="ABBRID0EQOAG" xlink:type="simple">SEM</abbrev> images scale bars: 50 µm (<bold>B</bold>); 50 µm (<bold>C</bold>).</p></caption><graphic xmlns:xlink="http://www.w3.org/1999/xlink" xlink:href="phytokeys-193-009-g003.jpg" position="float" orientation="portrait" xlink:type="simple" id="oo_658887.jpg"><uri content-type="original_file" xlink:type="simple">https://binary.pensoft.net/fig/658887</uri></graphic></fig></tp:treatment-sec><tp:treatment-sec sec-type="phenology" id="SECID0E4OAG"><title>Phenology.</title><p>February to May.</p></tp:treatment-sec><tp:treatment-sec sec-type="conservation status" id="SECID0ECPAG"><title>Conservation status.</title><p>Least Concern (<xref ref-type="bibr" rid="B24">Raimondo et al. 2009</xref>).</p></tp:treatment-sec><tp:treatment-sec sec-type="description" id="SECID0EMPAG"><title>Diagnostic characters.</title><p><italic><tp:taxon-name><tp:taxon-name-part taxon-name-part-type="genus" reg="Cynoglossum">Cynoglossum</tp:taxon-name-part><tp:taxon-name-part taxon-name-part-type="species" reg="alticola">alticola</tp:taxon-name-part></tp:taxon-name></italic> can be distinguished by its thick, convex nutlets. Among the southern African species, it has a unique appearance due to the presence of woolly trichomes that cover the whole plant. Furthermore, it has larger nutlets (6–9×5–6 mm) than other species (less than 6×5 mm). According to <xref ref-type="bibr" rid="B14">Hilliard and Burtt (1986)</xref>, this species is related to <italic><tp:taxon-name><tp:taxon-name-part taxon-name-part-type="genus" reg="Cynoglossum">C.</tp:taxon-name-part><tp:taxon-name-part taxon-name-part-type="species" reg="alpinum">alpinum</tp:taxon-name-part></tp:taxon-name></italic> (Brand) B.L. Burtt from the highlands of Ethiopia, with which it shares nutlet shape and size, as well as the leaf texture and colour. The difference is observed on the fornices (small crests in the corolla tube of a plant), as in <italic><tp:taxon-name><tp:taxon-name-part taxon-name-part-type="genus" reg="Cynoglossum">C.</tp:taxon-name-part><tp:taxon-name-part taxon-name-part-type="species" reg="alticola">alticola</tp:taxon-name-part></tp:taxon-name></italic> they are broad and short while in <italic><tp:taxon-name><tp:taxon-name-part taxon-name-part-type="genus" reg="Cynoglossum">C.</tp:taxon-name-part><tp:taxon-name-part taxon-name-part-type="species" reg="alpinum">alpinum</tp:taxon-name-part></tp:taxon-name></italic> they are long and narrow.</p></tp:treatment-sec><tp:treatment-sec sec-type="distribution" id="SECID0ECRAG"><title>Distribution and habitat.</title><p>The species is restricted to the Eastern Cape Province in South Africa and Lesotho (Figure <xref ref-type="fig" rid="F4">4</xref>), where it is found growing on mountainous terrain and on damp slopes near streams.</p><fig id="F4" position="float" orientation="portrait"><object-id xmlns:xlink="http://www.w3.org/1999/xlink" content-type="doi" xlink:type="simple">10.3897/phytokeys.193.72270.figure4</object-id><label>Figure 4.</label><caption><p>Distribution of <italic><tp:taxon-name><tp:taxon-name-part taxon-name-part-type="genus" reg="Cynoglossum">Cynoglossum</tp:taxon-name-part><tp:taxon-name-part taxon-name-part-type="species" reg="alticola">alticola</tp:taxon-name-part></tp:taxon-name></italic> based on the specimens examined.</p></caption><graphic xmlns:xlink="http://www.w3.org/1999/xlink" xlink:href="phytokeys-193-009-g004.jpg" position="float" orientation="portrait" xlink:type="simple" id="oo_658888.jpg"><uri content-type="original_file" xlink:type="simple">https://binary.pensoft.net/fig/658888</uri></graphic></fig></tp:treatment-sec><tp:treatment-sec sec-type="material" id="SECID0EESAG"><title>Additional specimens examined.</title><p>South Africa. Eastern Cape: 3028 (Matatiele): Drakensberg, near Barkly East (-CA), 19 Dec 1982, <italic>P.B. Phillipson 705</italic> (PRE); between Malpas and Nek (-CA), 13 Dec 1995, <italic>T. Dold</italic> and <italic>M. Cocks 2058</italic> (GRA).</p><p>Lesotho. 2929 (Underberg): Mokhotlong District (-AC), Jan 1953, <italic>L.C.C. Liebenberg 5789</italic> (PRE); 28 Feb 1947, <italic>A. Jacot Guillarmod 997</italic> (PRE).</p></tp:treatment-sec><ref-list><ref id="B24"><mixed-citation xmlns:xlink="http://www.w3.org/1999/xlink" xlink:type="simple"><person-group><name name-style="western"><surname>Raimondo</surname><given-names>D</given-names></name><name name-style="western"><surname>von Staden</surname><given-names>L</given-names></name><name name-style="western"><surname>Foden</surname><given-names>W</given-names></name><name name-style="western"><surname>Victor</surname><given-names>JE</given-names></name><name name-style="western"><surname>Helme</surname><given-names>NA</given-names></name><name name-style="western"><surname>Turner</surname><given-names>RC</given-names></name><name name-style="western"><surname>Kamundi</surname><given-names>DA</given-names></name><name name-style="western"><surname>Manyama</surname><given-names>PA</given-names></name></person-group> (<year>2009</year>) <article-title>Red List of South African Plants. Strelitzia 25.</article-title><source>South African National Biodiversity Institute, Pretoria,</source><volume>86</volume>: <fpage>23</fpage>–<lpage>35</lpage>.</mixed-citation></ref><ref id="B14"><mixed-citation xmlns:xlink="http://www.w3.org/1999/xlink" xlink:type="simple"><person-group><name name-style="western"><surname>Hilliard</surname><given-names>OM</given-names></name><name name-style="western"><surname>Burtt</surname><given-names>BL</given-names></name></person-group> (<year>1986</year>) <article-title>Notes on some plants of southern Africa chiefly from Natal: XLIII.</article-title><source>Notes from the Royal Botanic Garden Edinburgh</source><volume>43</volume>(<issue>3</issue>): <fpage>345</fpage>–<lpage>405</lpage>. <ext-link xlink:type="simple" ext-link-type="uri" xlink:href="https://agris.fao.org/agris-search/search.do?recordID=GB19790370487">https://agris.fao.org/agris-search/search.do?recordID=GB19790370487</ext-link></mixed-citation></ref></ref-list></tp:taxon-treatment>
