# Supplementary material for: ﻿Taxonomic revision of the southern African species of the genus Cynoglossum L. (Boraginaceae)
Source: PhytoKeys. 2022 Mar 15;193:9–42. doi: 10.3897/phytokeys.193.72270 (PMC8940830; doi:10.3897/phytokeys.193.72270)
Supplement: XML Treatment for Cynoglossum amabile [file phytokeys.193.72270-treatment2.xml]

<!DOCTYPE tp:taxon-treatment
  PUBLIC "-//TaxonX//DTD Taxonomic Treatment Publishing DTD v0 20100105//EN" "tax-treatment-NSO.dtd">
<tp:taxon-treatment xmlns:tp="http://www.plazi.org/taxpub"><tp:treatment-meta><kwd-group><label>Taxon classification</label><kwd>
                <named-content content-type="kingdom">Plantae</named-content>
              </kwd><kwd>
                <named-content content-type="order">Boraginales</named-content>
              </kwd><kwd>
                <named-content content-type="family">Boraginaceae</named-content>
              </kwd></kwd-group><mixed-citation publication-type="journal"><person-group><name><surname>Madika</surname><given-names>Lydia K.</given-names></name><name><surname>Moteetee</surname><given-names>Annah Ntsamaeeng</given-names></name></person-group><article-title>﻿Taxonomic revision of the southern African species of the genus <italic><tp:taxon-name><tp:taxon-name-part taxon-name-part-type="genus" reg="Cynoglossum">Cynoglossum</tp:taxon-name-part></tp:taxon-name></italic> L. (<tp:taxon-name><tp:taxon-name-part taxon-name-part-type="family">Boraginaceae</tp:taxon-name-part></tp:taxon-name>)</article-title><source>PhytoKeys</source><day>15</day><month>03</month><year>2022</year><volume>193</volume><fpage>9</fpage><lpage>42</lpage><pub-id pub-id-type="doi">10.3897/phytokeys.193.72270</pub-id></mixed-citation></tp:treatment-meta><tp:nomenclature><label>﻿2.</label><tp:taxon-name>
              <tp:taxon-name-part taxon-name-part-type="genus" reg="Cynoglossum">Cynoglossum</tp:taxon-name-part>
              <tp:taxon-name-part taxon-name-part-type="species" reg="amabile">amabile</tp:taxon-name-part>
            </tp:taxon-name><tp:taxon-authority>Stapf &amp; J.R.Drumm. in Bull. Misc. Inform., Roy. Bot. Gard., Kew 6:202 (1906).</tp:taxon-authority></tp:nomenclature><tp:treatment-sec sec-type="material" id="SECID0E1TAG"><title>Type.</title><p>China ♀♂ Yunnan, Mengtsze, 1894, <italic>W. Hancock 133</italic> (K-image! [3 sheets], lectotype, designated by <xref ref-type="bibr" rid="B33">Verdcourt 1991</xref>).</p><p>Perennial herb, 0.6 m in height. Basal leaves 50–100×20–35 mm, lanceolate-elliptic shaped, softly hairy, deciduous, margins entire. Stem leaves 40–100×9–20 mm, lanceolate shaped, apex acute, base cuneate, entire margins, densely covered with white brittle hairs. Trichomes soft, upright, bulbous based. Inflorescence clustered at the apex, pedicels 5–8 mm long, lengthens considerably in fruit. Calyx ca. 3 mm long, lobes ovate, grey pubescent, apex subacute. Corolla bluish purple; lobe 7×9 mm diameter, segments round. Nutlets ovoid, 2–4×3–4 mm, convex shaped; glochidia short, thick, marginal glochidia are more distinct than the central glochidia (Figure <xref ref-type="fig" rid="F5">5</xref>).</p><fig id="F5" position="float" orientation="portrait"><object-id xmlns:xlink="http://www.w3.org/1999/xlink" content-type="doi" xlink:type="simple">10.3897/phytokeys.193.72270.figure5</object-id><label>Figure 5.</label><caption><p><italic><tp:taxon-name><tp:taxon-name-part taxon-name-part-type="genus" reg="Cynoglossum">Cynoglossum</tp:taxon-name-part><tp:taxon-name-part taxon-name-part-type="species" reg="amabile">amabile</tp:taxon-name-part></tp:taxon-name></italic>. <abbrev xmlns:xlink="http://www.w3.org/1999/xlink" xlink:title="scanning electron microscope" id="ABBRID0E6UAG" xlink:type="simple">SEM</abbrev> micrograph of the adaxial surface of <bold>A</bold> fruit nutlets <bold>B</bold> Glochidia. Voucher specimen: <italic>J. Stewart 2021</italic> (NU). <abbrev xmlns:xlink="http://www.w3.org/1999/xlink" xlink:title="scanning electron microscope" id="ABBRID0EJVAG" xlink:type="simple">SEM</abbrev> images scale bar: 2 mm (<bold>A</bold>); 100 µm (<bold>B</bold>).</p></caption><graphic xmlns:xlink="http://www.w3.org/1999/xlink" xlink:href="phytokeys-193-009-g005.jpg" position="float" orientation="portrait" xlink:type="simple" id="oo_658889.jpg"><uri content-type="original_file" xlink:type="simple">https://binary.pensoft.net/fig/658889</uri></graphic></fig></tp:treatment-sec><tp:treatment-sec sec-type="phenology" id="SECID0EWVAG"><title>Phenology.</title><p>October to November.</p></tp:treatment-sec><tp:treatment-sec sec-type="conservation status" id="SECID0E2VAG"><title>Conservation status.</title><p>Not evaluated (<xref ref-type="bibr" rid="B24">Raimondo et al. 2009</xref>).</p></tp:treatment-sec><tp:treatment-sec sec-type="description" id="SECID0EFWAG"><title>Diagnostic characters.</title><p>Amongst the southern African species, <italic><tp:taxon-name><tp:taxon-name-part taxon-name-part-type="genus" reg="Cynoglossum">C.</tp:taxon-name-part><tp:taxon-name-part taxon-name-part-type="species" reg="amabile">amabile</tp:taxon-name-part></tp:taxon-name></italic> can be confused with <italic><tp:taxon-name><tp:taxon-name-part taxon-name-part-type="genus" reg="Cynoglossum">C.</tp:taxon-name-part><tp:taxon-name-part taxon-name-part-type="species" reg="lanceolatum">lanceolatum</tp:taxon-name-part></tp:taxon-name></italic> due to their small-sized nutlets (between 2–4×2.5–4) and flowers. However, the two species are easily distinguished by their flower colour (<italic><tp:taxon-name><tp:taxon-name-part taxon-name-part-type="genus" reg="Cynoglossum">C.</tp:taxon-name-part><tp:taxon-name-part taxon-name-part-type="species" reg="lanceolatum">lanceolatum</tp:taxon-name-part></tp:taxon-name></italic> has white corolla with blue throat, whereas <italic><tp:taxon-name><tp:taxon-name-part taxon-name-part-type="genus" reg="Cynoglossum">C.</tp:taxon-name-part><tp:taxon-name-part taxon-name-part-type="species" reg="amabile">amabile</tp:taxon-name-part></tp:taxon-name></italic> has bluish purple corolla). This species was also reported by <xref ref-type="bibr" rid="B30">Stapf and Drummond (1906)</xref> and <xref ref-type="bibr" rid="B18">Kӧnig et al. (2015)</xref> to be like <italic><tp:taxon-name><tp:taxon-name-part taxon-name-part-type="genus" reg="Cynoglossum">C.</tp:taxon-name-part><tp:taxon-name-part taxon-name-part-type="species" reg="furcatum">furcatum</tp:taxon-name-part></tp:taxon-name></italic> Wallich (from Nepal, China, Bhutan, Vietnam, Thailand, Philippines, and India), based on flower and fruit size. The difference can be observed in the inflorescences, whereby <italic><tp:taxon-name><tp:taxon-name-part taxon-name-part-type="genus" reg="Cynoglossum">C.</tp:taxon-name-part><tp:taxon-name-part taxon-name-part-type="species" reg="furcatum">furcatum</tp:taxon-name-part></tp:taxon-name></italic> is a much larger plant with inflorescences up to 1 m tall, and <italic><tp:taxon-name><tp:taxon-name-part taxon-name-part-type="genus" reg="Cynoglossum">C.</tp:taxon-name-part><tp:taxon-name-part taxon-name-part-type="species" reg="amabile">amabile</tp:taxon-name-part></tp:taxon-name></italic> is up to 0.6 m tall.</p></tp:treatment-sec><tp:treatment-sec sec-type="distribution" id="SECID0EAZAG"><title>Distribution and habitat.</title><p><italic><tp:taxon-name><tp:taxon-name-part taxon-name-part-type="genus" reg="Cynoglossum">Cynoglossum</tp:taxon-name-part><tp:taxon-name-part taxon-name-part-type="species" reg="amabile">amabile</tp:taxon-name-part></tp:taxon-name></italic> is widely distributed in southern China where it is usually grown for ornamental purposes and naturalised in many parts of the world (<xref ref-type="bibr" rid="B37">Xu et al. 2009</xref>). According to <xref ref-type="bibr" rid="B10">Germishuizen and Meyer (2003)</xref>, this species is only found in KwaZulu-Natal Province (Figure <xref ref-type="fig" rid="F6">6</xref>), where it grows in open, disturbed sites, on gravel slopes and sandy, dry riverbanks.</p><fig id="F6" position="float" orientation="portrait"><object-id xmlns:xlink="http://www.w3.org/1999/xlink" content-type="doi" xlink:type="simple">10.3897/phytokeys.193.72270.figure6</object-id><label>Figure 6.</label><caption><p>Recorded distribution of <italic><tp:taxon-name><tp:taxon-name-part taxon-name-part-type="genus" reg="Cynoglossum">Cynoglossum</tp:taxon-name-part><tp:taxon-name-part taxon-name-part-type="species" reg="amabile">amabile</tp:taxon-name-part></tp:taxon-name></italic> in southern Africa based on the specimens examined.</p></caption><graphic xmlns:xlink="http://www.w3.org/1999/xlink" xlink:href="phytokeys-193-009-g006.jpg" position="float" orientation="portrait" xlink:type="simple" id="oo_658890.jpg"><uri content-type="original_file" xlink:type="simple">https://binary.pensoft.net/fig/658890</uri></graphic></fig></tp:treatment-sec><tp:treatment-sec sec-type="material" id="SECID0EV1AG"><title>Additional specimens examined.</title><p>South Africa. KwaZulu-Natal: 2930 (Pietermaritzburg): Richmond District, Byrne Village (-CD), 23 Nov 1977, <italic>J. Stewart 2021</italic> (NU).</p></tp:treatment-sec><tp:treatment-sec sec-type="Taxonomic notes" id="SECID0E41AG"><title>Taxonomic notes.</title><p><italic><tp:taxon-name><tp:taxon-name-part taxon-name-part-type="genus" reg="Cynoglossum">Cynoglossum</tp:taxon-name-part><tp:taxon-name-part taxon-name-part-type="species" reg="amabile">amabile</tp:taxon-name-part></tp:taxon-name></italic> has been described as a widespread species which grows in disturbed habitat and can be grown as an ornamental (<xref ref-type="bibr" rid="B18">Kӧnig et al. 2015</xref>). This species has only been collected once in South Africa by J. Stewart in 1977, since then there have been no later records or observations of this species in this region. Attempts to locate this species in the wild were futile. It is questionable whether this species occurs naturally in the southern African region since its single known locality is within a protected area in KwaZulu-Natal.</p></tp:treatment-sec><ref-list><ref id="B33"><mixed-citation xmlns:xlink="http://www.w3.org/1999/xlink" xlink:type="simple"><person-group><name name-style="western"><surname>Verdcourt</surname><given-names>B</given-names></name></person-group> (<year>1991</year>) <source><tp:taxon-name><tp:taxon-name-part taxon-name-part-type="family">Boraginaceae</tp:taxon-name-part></tp:taxon-name>. In: Polhill RM (Ed.) Flora of Tropical East Africa.</source><publisher-name>Royal Botanic Gardens</publisher-name>, <publisher-loc>Kew</publisher-loc>, <size units="page">124 pp</size>.</mixed-citation></ref><ref id="B24"><mixed-citation xmlns:xlink="http://www.w3.org/1999/xlink" xlink:type="simple"><person-group><name name-style="western"><surname>Raimondo</surname><given-names>D</given-names></name><name name-style="western"><surname>von Staden</surname><given-names>L</given-names></name><name name-style="western"><surname>Foden</surname><given-names>W</given-names></name><name name-style="western"><surname>Victor</surname><given-names>JE</given-names></name><name name-style="western"><surname>Helme</surname><given-names>NA</given-names></name><name name-style="western"><surname>Turner</surname><given-names>RC</given-names></name><name name-style="western"><surname>Kamundi</surname><given-names>DA</given-names></name><name name-style="western"><surname>Manyama</surname><given-names>PA</given-names></name></person-group> (<year>2009</year>) <article-title>Red List of South African Plants. Strelitzia 25.</article-title><source>South African National Biodiversity Institute, Pretoria,</source><volume>86</volume>: <fpage>23</fpage>–<lpage>35</lpage>.</mixed-citation></ref><ref id="B30"><mixed-citation xmlns:xlink="http://www.w3.org/1999/xlink" xlink:type="simple"><person-group><name name-style="western"><surname>Stapf</surname><given-names>O</given-names></name><name name-style="western"><surname>Drummond</surname><given-names>JR</given-names></name></person-group> (<year>1906</year>) <italic><tp:taxon-name><tp:taxon-name-part taxon-name-part-type="genus">Cynoglossum</tp:taxon-name-part><tp:taxon-name-part taxon-name-part-type="species">amabile</tp:taxon-name-part></tp:taxon-name></italic>, Stapf et Drummond. Bulletin of Miscellaneous Information, Royal Botanic Gardens, Kew. 1906: e202. <ext-link xlink:type="simple" ext-link-type="doi" xlink:href="10.2307/4120226">https://doi.org/10.2307/4120226</ext-link></mixed-citation></ref><ref id="B18"><mixed-citation xmlns:xlink="http://www.w3.org/1999/xlink" xlink:type="simple"><person-group><name name-style="western"><surname>Kӧnig</surname><given-names>J</given-names></name><name name-style="western"><surname>Siwakoti</surname><given-names>M</given-names></name><name name-style="western"><surname>Hilger</surname><given-names>HH</given-names></name><name name-style="western"><surname>Weigend</surname><given-names>M</given-names></name></person-group> (<year>2015</year>) <article-title>A revision of the genus <italic><tp:taxon-name><tp:taxon-name-part taxon-name-part-type="genus">Cynoglossum</tp:taxon-name-part></tp:taxon-name></italic> L. (<tp:taxon-name><tp:taxon-name-part taxon-name-part-type="family">Boraginaceae</tp:taxon-name-part></tp:taxon-name> Juss.) in Nepal and notes on the widespread Asian species.</article-title><source>Phytotaxa</source><volume>224</volume>(<issue>1</issue>): <fpage>1</fpage>–<lpage>28</lpage>. <ext-link xlink:type="simple" ext-link-type="doi" xlink:href="10.11646/phytotaxa.224.1.1">https://doi.org/10.11646/phytotaxa.224.1.1</ext-link></mixed-citation></ref><ref id="B37"><mixed-citation xmlns:xlink="http://www.w3.org/1999/xlink" xlink:type="simple"><person-group><name name-style="western"><surname>Xu</surname><given-names>Q-J</given-names></name><name name-style="western"><surname>Zhang</surname><given-names>D-Z</given-names></name><name name-style="western"><surname>Dang</surname><given-names>L-J</given-names></name><name name-style="western"><surname>Li</surname><given-names>K-P</given-names></name></person-group> (<year>2009</year>) Triterpene acids from <italic><tp:taxon-name><tp:taxon-name-part taxon-name-part-type="genus">Cynoglossum</tp:taxon-name-part><tp:taxon-name-part taxon-name-part-type="species">amabile</tp:taxon-name-part></tp:taxon-name></italic>. Chemical Research in Chinese Universities 25(3): 404–406.</mixed-citation></ref><ref id="B10"><mixed-citation xmlns:xlink="http://www.w3.org/1999/xlink" xlink:type="simple"><person-group><name name-style="western"><surname>Germishuizen</surname><given-names>G</given-names></name><name name-style="western"><surname>Meyer</surname><given-names>NL</given-names></name></person-group> (<year>2003</year>) <article-title>Plants of southern Africa: an annotated checklist. National Botanical Institute: Pretoria.</article-title><source>Strelitzia</source><volume>14</volume>: <fpage>133</fpage>–<lpage>136</lpage>.</mixed-citation></ref></ref-list></tp:taxon-treatment>
