# Supplementary material for: ﻿Taxonomic revision of the southern African species of the genus Cynoglossum L. (Boraginaceae)
Source: PhytoKeys. 2022 Mar 15;193:9–42. doi: 10.3897/phytokeys.193.72270 (PMC8940830; doi:10.3897/phytokeys.193.72270)
Supplement: XML Treatment for Cynoglossum coeruleum subsp. johnstonii var. mannii [file phytokeys.193.72270-treatment4.xml]

<!DOCTYPE tp:taxon-treatment
  PUBLIC "-//TaxonX//DTD Taxonomic Treatment Publishing DTD v0 20100105//EN" "tax-treatment-NSO.dtd">
<tp:taxon-treatment xmlns:tp="http://www.plazi.org/taxpub"><tp:treatment-meta><kwd-group><label>Taxon classification</label><kwd>
                <named-content content-type="kingdom">Plantae</named-content>
              </kwd><kwd>
                <named-content content-type="order">Boraginales</named-content>
              </kwd><kwd>
                <named-content content-type="family">Boraginaceae</named-content>
              </kwd></kwd-group><mixed-citation publication-type="journal"><person-group><name><surname>Madika</surname><given-names>Lydia K.</given-names></name><name><surname>Moteetee</surname><given-names>Annah Ntsamaeeng</given-names></name></person-group><article-title>﻿Taxonomic revision of the southern African species of the genus <italic><tp:taxon-name><tp:taxon-name-part taxon-name-part-type="genus" reg="Cynoglossum">Cynoglossum</tp:taxon-name-part></tp:taxon-name></italic> L. (<tp:taxon-name><tp:taxon-name-part taxon-name-part-type="family">Boraginaceae</tp:taxon-name-part></tp:taxon-name>)</article-title><source>PhytoKeys</source><day>15</day><month>03</month><year>2022</year><volume>193</volume><fpage>9</fpage><lpage>42</lpage><pub-id pub-id-type="doi">10.3897/phytokeys.193.72270</pub-id></mixed-citation></tp:treatment-meta><tp:nomenclature><label>﻿4.</label><tp:taxon-name>
              <tp:taxon-name-part taxon-name-part-type="genus" reg="Cynoglossum">Cynoglossum</tp:taxon-name-part>
              <tp:taxon-name-part taxon-name-part-type="species" reg="coeruleum">coeruleum</tp:taxon-name-part>
              <tp:taxon-name-part taxon-name-part-type="authority">subsp. johnstonii</tp:taxon-name-part>
              <tp:taxon-name-part taxon-name-part-type="infraspecific-rank">var.</tp:taxon-name-part>
              <tp:taxon-name-part taxon-name-part-type="variety" reg="mannii">mannii</tp:taxon-name-part>
            </tp:taxon-name><tp:taxon-authority>(Baker &amp; C.H. Wright) Verdc. in Fl.Trop. E. Africa, Boraginac.: 110 (1991).</tp:taxon-authority><tp:nomenclature-citation-list><tp:nomenclature-citation><tp:taxon-name>
                  <tp:taxon-name-part taxon-name-part-type="genus" reg="Cynoglossum">Cynoglossum</tp:taxon-name-part>
                  <tp:taxon-name-part taxon-name-part-type="species" reg="mannii">mannii</tp:taxon-name-part>
                </tp:taxon-name><comment>Baker &amp; C.H.Wright, in Oliver et al., Fl. Trop. Afr., 4(2.1): 52 (1905) ♀♂, Type as above.</comment></tp:nomenclature-citation><tp:nomenclature-citation><tp:taxon-name>
                  <tp:taxon-name-part taxon-name-part-type="genus" reg="Cynoglossum">Cynoglossum</tp:taxon-name-part>
                  <tp:taxon-name-part taxon-name-part-type="species" reg="geometricum">geometricum</tp:taxon-name-part>
                </tp:taxon-name><comment>Baker &amp; C.H. Wright, in Oliver et al., Fl. Trop. Afr. 4(2.1): 52 (1905). Type: Nyasaland [Malawi] ♀♂ Mount Chiradzulu, no date, <italic>A. Whyte s.n.</italic> (K-image! lectotype, here designated). Notes: The specimen was selected as a lectotype by B.L. Burtt on the sheet but was never designated formally.</comment></tp:nomenclature-citation><tp:nomenclature-citation><tp:taxon-name>
                  <tp:taxon-name-part taxon-name-part-type="genus" reg="Paracynoglossum">Paracynoglossum</tp:taxon-name-part>
                  <tp:taxon-name-part taxon-name-part-type="species" reg="geometricum">geometricum</tp:taxon-name-part>
                </tp:taxon-name><comment>(Baker &amp; C.H. Wright) R.R. Mill. in Notes Royal. Bot. Gard., Edinb. 41 (3): 478 (1984). ♀♂, Type: Same as above.</comment></tp:nomenclature-citation><tp:nomenclature-citation><tp:taxon-name>
                  <tp:taxon-name-part taxon-name-part-type="genus" reg="Cynoglossum">Cynoglossum</tp:taxon-name-part>
                  <tp:taxon-name-part taxon-name-part-type="species" reg="coeruleum">coeruleum</tp:taxon-name-part>
                  <tp:taxon-name-part taxon-name-part-type="infraspecific-rank">subsp.</tp:taxon-name-part>
                  <tp:taxon-name-part taxon-name-part-type="subspecies" reg="geometricum">geometricum</tp:taxon-name-part>
                </tp:taxon-name><comment>(Baker &amp; C.H. Wright) S. Edwards in Fl. Ethiopia &amp; Eritrea 5: 93 (2006), nom. inval.</comment></tp:nomenclature-citation></tp:nomenclature-citation-list></tp:nomenclature><tp:treatment-sec sec-type="material" id="SECID0EEKBG"><title>Type.</title><p>Cameroon ♀♂, Mount Cameroon, Dec 1862, <italic>Mann 2005</italic> (K-image, lectotype! here designated; K-image [2 sheets] isolectotype!).</p><p>Perennial, biennial, or annual herbs, 1.2 m in height. Basal leaves 90–190×28–56 mm, lanceolate-obtuse, softly hairy, deciduous, margins entire. Stem leaves 35–90×7–25 mm, lanceolate, apex acute, base acute to obtuse, covered with moderately stiff hairs margins entire. Trichomes bulbous based on the upper surface of the leaf, sometimes simple on the lower surface. Inflorescences terminal axillary cymes, few branches spreading dichotomously; pedicel 4–8 mm long, lengthens considerably in fruit. Calyx ca. 21 mm long, lobes ovate-oblong, adpressed-hairy outside, smooth inside, apex acute. Corolla white with pale blue throat; lobes ca. 2.1 mm in diameter, campanulate. Nutlets ovoid, 3–4×2.5–3.5 mm; glochidia more marginal and on the median line (Figure <xref ref-type="fig" rid="F9">9</xref>).</p><fig id="F9" position="float" orientation="portrait"><object-id xmlns:xlink="http://www.w3.org/1999/xlink" content-type="doi" xlink:type="simple">10.3897/phytokeys.193.72270.figure9</object-id><label>Figure 9.</label><caption><p>Vegetative and reproductive morphological features of <tp:taxon-name><tp:taxon-name-part taxon-name-part-type="genus" reg="Cynoglossum">Cynoglossum</tp:taxon-name-part><tp:taxon-name-part taxon-name-part-type="species" reg="coeruleum">coeruleum</tp:taxon-name-part><tp:taxon-name-part taxon-name-part-type="infraspecific-rank">var.</tp:taxon-name-part><tp:taxon-name-part taxon-name-part-type="variety" reg="mannii">mannii</tp:taxon-name-part></tp:taxon-name><bold>A</bold> line drawing of dichotomous branching of the fruit stalk <bold>B</bold> marginal and median line glochidia on the adaxial surface of a nutlet <bold>C</bold> Glochidia evenly sized. Voucher specimen: <italic>T.B. Sikhakhane 440</italic> (NH). Drawing scale bar: 7.5 mm. <abbrev xmlns:xlink="http://www.w3.org/1999/xlink" xlink:title="scanning electron microscope" id="ABBRID0ETLBG" xlink:type="simple">SEM</abbrev> scale bar: 2 mm (<bold>B</bold>); 200 µm (<bold>C</bold>).</p></caption><graphic xmlns:xlink="http://www.w3.org/1999/xlink" xlink:href="phytokeys-193-009-g009.jpg" position="float" orientation="portrait" xlink:type="simple" id="oo_658893.jpg"><uri content-type="original_file" xlink:type="simple">https://binary.pensoft.net/fig/658893</uri></graphic></fig></tp:treatment-sec><tp:treatment-sec sec-type="phenology" id="SECID0EAMBG"><title>Phenology.</title><p>December to April.</p></tp:treatment-sec><tp:treatment-sec sec-type="conservation status" id="SECID0EFMBG"><title>Conservation status.</title><p>Least Concern (<xref ref-type="bibr" rid="B24">Raimondo et al. 2009</xref>).</p></tp:treatment-sec><tp:treatment-sec sec-type="description" id="SECID0EPMBG"><title>Diagnostic characters.</title><p>This variety can be easily confused with <italic><tp:taxon-name><tp:taxon-name-part taxon-name-part-type="genus" reg="Cynoglossum">C.</tp:taxon-name-part><tp:taxon-name-part taxon-name-part-type="species" reg="lanceolatum">lanceolatum</tp:taxon-name-part></tp:taxon-name></italic> due to the dichotomous branching of the inflorescence but can be distinguished from it by the distribution and density of the glochidia in the nutlets. The glochidia on the nutlets of <tp:taxon-name><tp:taxon-name-part taxon-name-part-type="genus" reg="Cynoglossum">Cynoglossum</tp:taxon-name-part><tp:taxon-name-part taxon-name-part-type="species" reg="coeruleum">coeruleum</tp:taxon-name-part><tp:taxon-name-part taxon-name-part-type="infraspecific-rank">var.</tp:taxon-name-part><tp:taxon-name-part taxon-name-part-type="variety" reg="mannii">mannii</tp:taxon-name-part></tp:taxon-name> are more marginal and on the median line, whereas they are equally distributed around the whole nutlet in <italic><tp:taxon-name><tp:taxon-name-part taxon-name-part-type="genus" reg="Cynoglossum">C.</tp:taxon-name-part><tp:taxon-name-part taxon-name-part-type="species" reg="lanceolatum">lanceolatum</tp:taxon-name-part></tp:taxon-name></italic>.</p></tp:treatment-sec><tp:treatment-sec sec-type="distribution" id="SECID0E3NBG"><title>Distribution and habitat.</title><p>This variety is endemic to South Africa where it is known only from KwaZulu-Natal and Eastern Cape Provinces (Figure <xref ref-type="fig" rid="F10">10</xref>). It is also reported from Malawi, Mozambique, Zambia, and Zimbabwe (<xref ref-type="bibr" rid="B21">Mill and Miller 1984</xref>). It is found in disturbed grassland and sandy areas.</p><fig id="F10" position="float" orientation="portrait"><object-id xmlns:xlink="http://www.w3.org/1999/xlink" content-type="doi" xlink:type="simple">10.3897/phytokeys.193.72270.figure10</object-id><label>Figure 10.</label><caption><p>Known distribution of <tp:taxon-name><tp:taxon-name-part taxon-name-part-type="genus" reg="Cynoglossum">Cynoglossum</tp:taxon-name-part><tp:taxon-name-part taxon-name-part-type="species" reg="coeruleum">coeruleum</tp:taxon-name-part><tp:taxon-name-part taxon-name-part-type="infraspecific-rank">var.</tp:taxon-name-part><tp:taxon-name-part taxon-name-part-type="variety" reg="mannii">mannii</tp:taxon-name-part></tp:taxon-name> in southern Africa based on the specimens examined.</p></caption><graphic xmlns:xlink="http://www.w3.org/1999/xlink" xlink:href="phytokeys-193-009-g010.jpg" position="float" orientation="portrait" xlink:type="simple" id="oo_658894.jpg"><uri content-type="original_file" xlink:type="simple">https://binary.pensoft.net/fig/658894</uri></graphic></fig></tp:treatment-sec><tp:treatment-sec sec-type="material" id="SECID0EIPBG"><title>Additional specimens examined.</title><p>South Africa. Kwazulu-Natal: 2731 (Louwsburg): Itala Nature Reserve (-AD), 10 Dec 1987, <italic>M. Jordaan 7064</italic> (NH); 9 Dec 1987, <italic>A.G. Hutchings 2530</italic> (NU); Zululand District Municipality Area, Abaqulusi Municipality Area, Tygerskloof Farm (-CD), 24 Jan 2012, <italic>A.M. Ngwenya</italic> and <italic>D.G.A. Styles 4034</italic> (NH); 7 Mar 2019, <italic>A.N. Moteetee</italic> and <italic>L.K. Madika AL010</italic> (JRAU). 2828 (Bethlehem): Royal Natal National Park (-DB), 17 February 1984, <italic>O.M. Hilliard</italic> and <italic>B.L. Burtt 17658</italic> (NBG; NU). 2831 (Nkandla): Nhlazatshe farm, (-AA), 4 Mar 1994, <italic>T.B. Sikhakhane 440</italic> (NH). 2929 (Underberg): Mpendhle District, Loteni Nature Reserve (-AD), 1 Feb 2001, <italic>A.M. Ngwenya 1940</italic> (NH), Loteni, upper reaches of river (-BC), 31 Mar 1984, <italic>O.M. Hilliard 8218</italic> (NU, PRE), Sipongweni Mountain (-CD), 20 Mar 1987, <italic>O.M. Hilliard</italic> and <italic>B.L. Burtt 8249</italic> (PRE). 2930 (Pietermaritzburg): On the Phezulu Game Estate, Botha’s Hill (-DC), 22 Jan 2005, <italic>D. Styles 2280</italic> (NH). 3030 (Port Shepstone): M. Stainbank’s farm, mid Illovo (-BB), 23 Dec 2008, <italic>A. Young 942</italic> (NU). Eastern Cape: 3023 (Britstown): Kamberg (-CC), 21 Mar 1983, <italic>O.M. Hilliard 8208</italic> (NU). 3128 (Umtata): Baziya Mission (-CB), 12 Feb 1981, <italic>O.M. Hilliard</italic> and <italic>B.L. Burtt 13952</italic> (NU); Nenga River, (-DB), 26 Oct 2001, <italic>E. Cloete 6342</italic> (GRA). 3226 (Fort Beaufort): Hogsback (-DB), Apr 1956, <italic>R. Collett 9775</italic> (GRA); Apr 1955, <italic>A.R.H. Martin 9678</italic> (GRA); Apr 1962, <italic>A. Jacot Guillarmod 5544</italic> (GRA); 12 Apr 1955, <italic>L.M. Johnson 1152</italic> (GRA); 4 Mar 1973, <italic>M. Bradley 55</italic> (GRA).</p></tp:treatment-sec><tp:treatment-sec sec-type="Taxonomic notes" id="SECID0E5QBG"><title>Taxonomic notes.</title><p>(i) <italic><tp:taxon-name><tp:taxon-name-part taxon-name-part-type="genus" reg="Cynoglossum">Cynoglossum</tp:taxon-name-part><tp:taxon-name-part taxon-name-part-type="species" reg="geometricum">geometricum</tp:taxon-name-part></tp:taxon-name></italic> was recorded in the southern African region (<abbrev xmlns:xlink="http://www.w3.org/1999/xlink" xlink:title="Flora of southern African region" id="ABBRID0EPRBG" xlink:type="simple">FSA</abbrev>) for the first time by <xref ref-type="bibr" rid="B14">Hilliard and Burtt (1986)</xref>. Although the name seems to be accepted in the Flora of southern African region (<abbrev xmlns:xlink="http://www.w3.org/1999/xlink" xlink:title="Flora of southern African region" id="ABBRID0EXRBG" xlink:type="simple">FSA</abbrev>), for example, <xref ref-type="bibr" rid="B10">Germishuizen and Meyer (2003)</xref> and <xref ref-type="bibr" rid="B3">Burrows and Willis (2005)</xref>, it is not the correct name for this taxon. The correct name is <tp:taxon-name><tp:taxon-name-part taxon-name-part-type="genus" reg="Cynoglossum">Cynoglossum</tp:taxon-name-part><tp:taxon-name-part taxon-name-part-type="species" reg="coeruleum">coeruleum</tp:taxon-name-part><tp:taxon-name-part taxon-name-part-type="infraspecific-rank">subsp.</tp:taxon-name-part><tp:taxon-name-part taxon-name-part-type="subspecies" reg="johnstonii">johnstonii</tp:taxon-name-part><tp:taxon-name-part taxon-name-part-type="infraspecific-rank">var.</tp:taxon-name-part><tp:taxon-name-part taxon-name-part-type="variety" reg="mannii">mannii</tp:taxon-name-part></tp:taxon-name>, as synonimized by <xref ref-type="bibr" rid="B33">Verdcourt (1991)</xref>. It is worth noting that the latter name is erroneously listed as <tp:taxon-name><tp:taxon-name-part taxon-name-part-type="genus" reg="Cynoglossum">C.</tp:taxon-name-part><tp:taxon-name-part taxon-name-part-type="species" reg="coeruleum">coeruleum</tp:taxon-name-part><tp:taxon-name-part taxon-name-part-type="infraspecific-rank">var.</tp:taxon-name-part><tp:taxon-name-part taxon-name-part-type="variety" reg="mannii">mannii</tp:taxon-name-part></tp:taxon-name> in websites such as Plants of the World Online (<ext-link xmlns:xlink="http://www.w3.org/1999/xlink" xlink:type="simple" ext-link-type="uri" xlink:href="http://powo.science.kew.org/taxon/966730-1">http://powo.science.kew.org/taxon/966730-1</ext-link>) and the World Flora Online (<ext-link xmlns:xlink="http://www.w3.org/1999/xlink" xlink:type="simple" ext-link-type="uri" xlink:href="http://www.worldfloraonline.org/">http://www.worldfloraonline.org/</ext-link>). <xref ref-type="bibr" rid="B33">Verdcourt (1991)</xref> relegated <italic><tp:taxon-name><tp:taxon-name-part taxon-name-part-type="genus" reg="Cynoglossum">C.</tp:taxon-name-part><tp:taxon-name-part taxon-name-part-type="species" reg="johnstonii">johnstonii</tp:taxon-name-part></tp:taxon-name></italic> to subspecies level under <italic><tp:taxon-name><tp:taxon-name-part taxon-name-part-type="genus" reg="Cynoglossum">C.</tp:taxon-name-part><tp:taxon-name-part taxon-name-part-type="species" reg="coeruleum">coeruleum</tp:taxon-name-part></tp:taxon-name></italic> and then transferred <italic><tp:taxon-name><tp:taxon-name-part taxon-name-part-type="genus" reg="Cynoglossum">C.</tp:taxon-name-part><tp:taxon-name-part taxon-name-part-type="species" reg="mannii">mannii</tp:taxon-name-part></tp:taxon-name></italic> to <italic><tp:taxon-name><tp:taxon-name-part taxon-name-part-type="genus" reg="Cynoglossum">C.</tp:taxon-name-part><tp:taxon-name-part taxon-name-part-type="species" reg="coeruleum">coeruleum</tp:taxon-name-part></tp:taxon-name></italic> as a variety of <tp:taxon-name><tp:taxon-name-part taxon-name-part-type="genus" reg="Cynoglossum">Cynoglossum</tp:taxon-name-part><tp:taxon-name-part taxon-name-part-type="species" reg="coeruleum">coeruleum</tp:taxon-name-part><tp:taxon-name-part taxon-name-part-type="infraspecific-rank">subsp.</tp:taxon-name-part><tp:taxon-name-part taxon-name-part-type="subspecies" reg="johnstonii">johnstonii</tp:taxon-name-part></tp:taxon-name>. (ii) There are three sheets of <italic>Mann 2005</italic> in Royal Botanic Gardens, Kew (K), the one with the barcode number K000418935 is chosen as a lectotype because it displays most of the important characters of the species which can be used to distinguish this species from the rest, such as the inflorescence character and the branching pattern.</p></tp:treatment-sec><ref-list><ref id="B24"><mixed-citation xmlns:xlink="http://www.w3.org/1999/xlink" xlink:type="simple"><person-group><name name-style="western"><surname>Raimondo</surname><given-names>D</given-names></name><name name-style="western"><surname>von Staden</surname><given-names>L</given-names></name><name name-style="western"><surname>Foden</surname><given-names>W</given-names></name><name name-style="western"><surname>Victor</surname><given-names>JE</given-names></name><name name-style="western"><surname>Helme</surname><given-names>NA</given-names></name><name name-style="western"><surname>Turner</surname><given-names>RC</given-names></name><name name-style="western"><surname>Kamundi</surname><given-names>DA</given-names></name><name name-style="western"><surname>Manyama</surname><given-names>PA</given-names></name></person-group> (<year>2009</year>) <article-title>Red List of South African Plants. Strelitzia 25.</article-title><source>South African National Biodiversity Institute, Pretoria,</source><volume>86</volume>: <fpage>23</fpage>–<lpage>35</lpage>.</mixed-citation></ref><ref id="B21"><mixed-citation xmlns:xlink="http://www.w3.org/1999/xlink" xlink:type="simple"><person-group><name name-style="western"><surname>Mill</surname><given-names>RR</given-names></name><name name-style="western"><surname>Miller</surname><given-names>AG</given-names></name></person-group> (<year>1984</year>) Studies in the flora of Arabia: IX. A synopsis of <italic><tp:taxon-name><tp:taxon-name-part taxon-name-part-type="genus">Paracynoglossum</tp:taxon-name-part></tp:taxon-name></italic> (<tp:taxon-name><tp:taxon-name-part taxon-name-part-type="family">Boraginaceae</tp:taxon-name-part></tp:taxon-name>). Notes from the Royal Botanic Garden Edinburgh 41: e478.</mixed-citation></ref><ref id="B14"><mixed-citation xmlns:xlink="http://www.w3.org/1999/xlink" xlink:type="simple"><person-group><name name-style="western"><surname>Hilliard</surname><given-names>OM</given-names></name><name name-style="western"><surname>Burtt</surname><given-names>BL</given-names></name></person-group> (<year>1986</year>) <article-title>Notes on some plants of southern Africa chiefly from Natal: XLIII.</article-title><source>Notes from the Royal Botanic Garden Edinburgh</source><volume>43</volume>(<issue>3</issue>): <fpage>345</fpage>–<lpage>405</lpage>. <ext-link xlink:type="simple" ext-link-type="uri" xlink:href="https://agris.fao.org/agris-search/search.do?recordID=GB19790370487">https://agris.fao.org/agris-search/search.do?recordID=GB19790370487</ext-link></mixed-citation></ref><ref id="B10"><mixed-citation xmlns:xlink="http://www.w3.org/1999/xlink" xlink:type="simple"><person-group><name name-style="western"><surname>Germishuizen</surname><given-names>G</given-names></name><name name-style="western"><surname>Meyer</surname><given-names>NL</given-names></name></person-group> (<year>2003</year>) <article-title>Plants of southern Africa: an annotated checklist. National Botanical Institute: Pretoria.</article-title><source>Strelitzia</source><volume>14</volume>: <fpage>133</fpage>–<lpage>136</lpage>.</mixed-citation></ref><ref id="B3"><mixed-citation xmlns:xlink="http://www.w3.org/1999/xlink" xlink:type="simple"><person-group><name name-style="western"><surname>Burrows</surname><given-names>JE</given-names></name><name name-style="western"><surname>Willis</surname><given-names>CK</given-names></name></person-group> (<year>2005</year>) <source>Plants of the Nyika Plateau. Southern African Botanical Diversity Network Report No.</source><publisher-name>31 SABONET</publisher-name>, <publisher-loc>Pretoria</publisher-loc>, <size units="page">802 pp</size>.</mixed-citation></ref><ref id="B33"><mixed-citation xmlns:xlink="http://www.w3.org/1999/xlink" xlink:type="simple"><person-group><name name-style="western"><surname>Verdcourt</surname><given-names>B</given-names></name></person-group> (<year>1991</year>) <source><tp:taxon-name><tp:taxon-name-part taxon-name-part-type="family">Boraginaceae</tp:taxon-name-part></tp:taxon-name>. In: Polhill RM (Ed.) Flora of Tropical East Africa.</source><publisher-name>Royal Botanic Gardens</publisher-name>, <publisher-loc>Kew</publisher-loc>, <size units="page">124 pp</size>.</mixed-citation></ref></ref-list></tp:taxon-treatment>
