# Supplementary material for: ﻿Taxonomic revision of the southern African species of the genus Cynoglossum L. (Boraginaceae)
Source: PhytoKeys. 2022 Mar 15;193:9–42. doi: 10.3897/phytokeys.193.72270 (PMC8940830; doi:10.3897/phytokeys.193.72270)
Supplement: XML Treatment for Cynoglossum lanceolatum [file phytokeys.193.72270-treatment6.xml]

<!DOCTYPE tp:taxon-treatment
  PUBLIC "-//TaxonX//DTD Taxonomic Treatment Publishing DTD v0 20100105//EN" "tax-treatment-NSO.dtd">
<tp:taxon-treatment xmlns:tp="http://www.plazi.org/taxpub"><tp:treatment-meta><kwd-group><label>Taxon classification</label><kwd>
                <named-content content-type="kingdom">Plantae</named-content>
              </kwd><kwd>
                <named-content content-type="order">Boraginales</named-content>
              </kwd><kwd>
                <named-content content-type="family">Boraginaceae</named-content>
              </kwd></kwd-group><mixed-citation publication-type="journal"><person-group><name><surname>Madika</surname><given-names>Lydia K.</given-names></name><name><surname>Moteetee</surname><given-names>Annah Ntsamaeeng</given-names></name></person-group><article-title>﻿Taxonomic revision of the southern African species of the genus <italic><tp:taxon-name><tp:taxon-name-part taxon-name-part-type="genus" reg="Cynoglossum">Cynoglossum</tp:taxon-name-part></tp:taxon-name></italic> L. (<tp:taxon-name><tp:taxon-name-part taxon-name-part-type="family">Boraginaceae</tp:taxon-name-part></tp:taxon-name>)</article-title><source>PhytoKeys</source><day>15</day><month>03</month><year>2022</year><volume>193</volume><fpage>9</fpage><lpage>42</lpage><pub-id pub-id-type="doi">10.3897/phytokeys.193.72270</pub-id></mixed-citation></tp:treatment-meta><tp:nomenclature><label>﻿6</label><tp:taxon-name>
              <tp:taxon-name-part taxon-name-part-type="genus" reg="Cynoglossum">Cynoglossum</tp:taxon-name-part>
              <tp:taxon-name-part taxon-name-part-type="species" reg="lanceolatum">lanceolatum</tp:taxon-name-part>
            </tp:taxon-name><tp:taxon-authority>Forssk in Fl. Aegypt. Arab: 41 (1775).</tp:taxon-authority><tp:nomenclature-citation-list><tp:nomenclature-citation><tp:taxon-name>
                  <tp:taxon-name-part taxon-name-part-type="genus" reg="Cynoglossum">Cynoglossum</tp:taxon-name-part>
                  <tp:taxon-name-part taxon-name-part-type="species" reg="hirsutum">hirsutum</tp:taxon-name-part>
                </tp:taxon-name><comment>Thunb., Prodr. Pl. Cap.: 34 (1794).</comment></tp:nomenclature-citation><tp:nomenclature-citation><tp:taxon-name>
                  <tp:taxon-name-part taxon-name-part-type="genus" reg="Cynoglossum"/>
                  <tp:taxon-name-part taxon-name-part-type="species" reg="hirsutum"/>
                </tp:taxon-name><comment>Type: South Africa ♀♂, Precise locality unknown: Roggerveld, <italic>C.P. Thunberg 168</italic>, sub THUNB-UPS 3995 (UPS-microfiche! holotype). </comment></tp:nomenclature-citation><tp:nomenclature-citation><tp:taxon-name>
                  <tp:taxon-name-part taxon-name-part-type="genus" reg="Cynoglossum">Cynoglossum</tp:taxon-name-part>
                  <tp:taxon-name-part taxon-name-part-type="species" reg="micranthum">micranthum</tp:taxon-name-part>
                </tp:taxon-name><comment>Desf.: 220 (1804), nom. nud.</comment></tp:nomenclature-citation><tp:nomenclature-citation><tp:taxon-name>
                  <tp:taxon-name-part taxon-name-part-type="genus" reg="Cynoglossum">Cynoglossum</tp:taxon-name-part>
                  <tp:taxon-name-part taxon-name-part-type="species" reg="canescens">canescens</tp:taxon-name-part>
                </tp:taxon-name><comment>Willdenow in Enum. Pl.: 180 (1809).</comment></tp:nomenclature-citation><tp:nomenclature-citation><tp:taxon-name>
                  <tp:taxon-name-part taxon-name-part-type="genus" reg="Cynoglossum"/>
                  <tp:taxon-name-part taxon-name-part-type="species" reg="canescens"/>
                </tp:taxon-name><comment>Type: ♀♂, Precise locality unknown, <italic>C.L. Willdenow</italic>, <italic>s.n</italic>. (B-W,-image, lectotype, designated by <xref ref-type="bibr" rid="B18">Kӧnig et al. 2015</xref>). </comment></tp:nomenclature-citation><tp:nomenclature-citation><tp:taxon-name>
                  <tp:taxon-name-part taxon-name-part-type="genus" reg="Cynoglossum">Cynoglossum</tp:taxon-name-part>
                  <tp:taxon-name-part taxon-name-part-type="species" reg="racemosum">racemosum</tp:taxon-name-part>
                </tp:taxon-name><comment>Roxb. in Fl. Ind.: 2:6 (1824), nom. illeg.</comment></tp:nomenclature-citation><tp:nomenclature-citation><tp:taxon-name>
                  <tp:taxon-name-part taxon-name-part-type="genus" reg="Echinospermum">Echinospermum</tp:taxon-name-part>
                  <tp:taxon-name-part taxon-name-part-type="species" reg="paniculatum">paniculatum</tp:taxon-name-part>
                </tp:taxon-name><comment>E.Mey. ex. A.DC., Prodr. [A.P.de Candolle] 10: 149,143 (1846). ♀♂, Type: same as above.</comment></tp:nomenclature-citation><tp:nomenclature-citation><tp:taxon-name>
                  <tp:taxon-name-part taxon-name-part-type="genus" reg="Paracynoglossum">Paracynoglossum</tp:taxon-name-part>
                  <tp:taxon-name-part taxon-name-part-type="species" reg="lanceolatum">lanceolatum</tp:taxon-name-part>
                </tp:taxon-name><comment>(Forssk.) R.R.Mill. in Notes Roy. Bot. Gard. Edinb.: 474 (1984). ♀♂Type: same as above.</comment></tp:nomenclature-citation></tp:nomenclature-citation-list></tp:nomenclature><tp:treatment-sec sec-type="material" id="SECID0E1LAI"><title>Type.</title><p>Yemen, Al Hadiyah, Mar 1763, <italic>P. Forsskal 312</italic> (C-image! holotype).</p><p>Annual or biennial herbs, 0.5–0.9 m in height, covered with simple hairs. Basal leaves 85–180×15–23 mm, lanceolate-obtuse, blade elliptic, softly hairy, deciduous. Stem leaves 40–65×8–18 mm, lanceolate, apex acute, base cuneate, covered with moderately stiff hairs. Trichomes brittle, simple on both leaf surfaces. Inflorescence dichotomously branched axillary cyme, pedicel 1–1.5 mm long. Calyx ca. 1–1.5 mm long, lobe ovate-obtuse, pubescent on the outer surface, inner surface glabrous, apex acute. Corolla white with pale blue throat; lobes ca. 1×1 mm, campanulate. Nutlets ovoid-convex, 3–4×2.5–3.5 mm, fully pubescent; glochidia equally thick and long (Figure <xref ref-type="fig" rid="F13">13</xref>).</p><fig id="F13" position="float" orientation="portrait"><object-id xmlns:xlink="http://www.w3.org/1999/xlink" content-type="doi" xlink:type="simple">10.3897/phytokeys.193.72270.figure13</object-id><label>Figure 13.</label><caption><p>Morphological characters of <italic><tp:taxon-name><tp:taxon-name-part taxon-name-part-type="genus" reg="Cynoglossum">Cynoglossum</tp:taxon-name-part><tp:taxon-name-part taxon-name-part-type="species" reg="lanceolatum">lanceolatum</tp:taxon-name-part></tp:taxon-name></italic><bold>A</bold> line drawing of the fruiting branch <bold>B</bold> Glochidia evenly distributed on the adaxial surface of the nutlet <bold>C</bold> Glochidia uniform size, with multiangular tip. Voucher specimen: <italic>S.P. Bester 4653</italic> (PRE). Drawing scale bar: 7.0 mm. <abbrev xmlns:xlink="http://www.w3.org/1999/xlink" xlink:title="scanning electron microscope" id="ABBRID0EDNAI" xlink:type="simple">SEM</abbrev> scale bar: 1 mm (<bold>B</bold>); 100 µm (<bold>C</bold>).</p></caption><graphic xmlns:xlink="http://www.w3.org/1999/xlink" xlink:href="phytokeys-193-009-g013.jpg" position="float" orientation="portrait" xlink:type="simple" id="oo_658897.jpg"><uri content-type="original_file" xlink:type="simple">https://binary.pensoft.net/fig/658897</uri></graphic></fig></tp:treatment-sec><tp:treatment-sec sec-type="phenology" id="SECID0EQNAI"><title>Phenology.</title><p>August to May.</p></tp:treatment-sec><tp:treatment-sec sec-type="conservation status" id="SECID0EVNAI"><title>Conservation status.</title><p>Least Concern (<xref ref-type="bibr" rid="B24">Raimondo et al. 2009</xref>).</p></tp:treatment-sec><tp:treatment-sec sec-type="description" id="SECID0E6NAI"><title>Diagnostic characters.</title><p>Amongst the southern African species, <italic><tp:taxon-name><tp:taxon-name-part taxon-name-part-type="genus" reg="Cynoglossum">C.</tp:taxon-name-part><tp:taxon-name-part taxon-name-part-type="species" reg="lanceolatum">lanceolatum</tp:taxon-name-part></tp:taxon-name></italic> is similar and possibly related to <tp:taxon-name><tp:taxon-name-part taxon-name-part-type="genus" reg="Cynoglossum">Cynoglossum</tp:taxon-name-part><tp:taxon-name-part taxon-name-part-type="species" reg="coeruleum">coeruleum</tp:taxon-name-part><tp:taxon-name-part taxon-name-part-type="authority">subsp. johnstonii</tp:taxon-name-part><tp:taxon-name-part taxon-name-part-type="infraspecific-rank">var.</tp:taxon-name-part><tp:taxon-name-part taxon-name-part-type="variety" reg="mannii">mannii</tp:taxon-name-part></tp:taxon-name> with which it shares the branching pattern of the inflorescence, flower colour, and nutlet size. The two species can be distinguished by the density of the glochidia on the nutlets and distribution. <italic><tp:taxon-name><tp:taxon-name-part taxon-name-part-type="genus" reg="Cynoglossum">Cynoglossum</tp:taxon-name-part><tp:taxon-name-part taxon-name-part-type="species" reg="lanceolatum">lanceolatum</tp:taxon-name-part></tp:taxon-name></italic> nutlets are completely covered with glochidia, whereas in <tp:taxon-name><tp:taxon-name-part taxon-name-part-type="genus" reg="Cynoglossum">Cynoglossum</tp:taxon-name-part><tp:taxon-name-part taxon-name-part-type="species" reg="coeruleum">coeruleum</tp:taxon-name-part><tp:taxon-name-part taxon-name-part-type="authority">subsp. johnstonii</tp:taxon-name-part><tp:taxon-name-part taxon-name-part-type="infraspecific-rank">var.</tp:taxon-name-part><tp:taxon-name-part taxon-name-part-type="variety" reg="mannii">mannii</tp:taxon-name-part></tp:taxon-name> glochidia tend to be more marginal and acentric.</p></tp:treatment-sec><tp:treatment-sec sec-type="distribution" id="SECID0EDQAI"><title>Distribution and habitat.</title><p><italic><tp:taxon-name><tp:taxon-name-part taxon-name-part-type="genus" reg="Cynoglossum">Cynoglossum</tp:taxon-name-part><tp:taxon-name-part taxon-name-part-type="species" reg="lanceolatum">lanceolatum</tp:taxon-name-part></tp:taxon-name></italic> originates from Yemen (<xref ref-type="bibr" rid="B18">Kӧnig et al. 2015</xref>) but reported from Africa (<xref ref-type="bibr" rid="B9">Ge-Ling et al. 1995</xref>), Pakistan, India (<xref ref-type="bibr" rid="B17">Joshi 2016</xref>), the Mediterranean, and throughout Asia (<xref ref-type="bibr" rid="B33">Verdcourt 1991</xref>) and Madagascar (<xref ref-type="bibr" rid="B18">Kӧnig et al.2015</xref>). In South Africa it occurs widely in all provinces, it also occurs in eSwatini and Lesotho (Figure <xref ref-type="fig" rid="F14">14</xref>). It is a widespread species that grows in disturbed habitats throughout parts of Africa.</p><fig id="F14" position="float" orientation="portrait"><object-id xmlns:xlink="http://www.w3.org/1999/xlink" content-type="doi" xlink:type="simple">10.3897/phytokeys.193.72270.figure14</object-id><label>Figure 14.</label><caption><p>Known distribution of <italic><tp:taxon-name><tp:taxon-name-part taxon-name-part-type="genus" reg="Cynoglossum">Cynoglossum</tp:taxon-name-part><tp:taxon-name-part taxon-name-part-type="species" reg="lanceolatum">lanceolatum</tp:taxon-name-part></tp:taxon-name></italic> in southern Africa based on the specimens examined.</p></caption><graphic xmlns:xlink="http://www.w3.org/1999/xlink" xlink:href="phytokeys-193-009-g014.jpg" position="float" orientation="portrait" xlink:type="simple" id="oo_658898.jpg"><uri content-type="original_file" xlink:type="simple">https://binary.pensoft.net/fig/658898</uri></graphic></fig></tp:treatment-sec><tp:treatment-sec sec-type="material" id="SECID0EESAI"><title>Additional specimens examined.</title><p>South Africa. Limpopo: 2229 (Waterpoort): Wylies Poort (-DD), 17 Oct 1938, <italic>J.P.M. Acocks 1295</italic> (PRE). 2230 (Messina): Sibasa District (-CD), 21 Jun 1977, <italic>G. Hemm 163</italic> (PRE). 2329 (Polokwane): Polokwane Nature Reserve (-CD), 12 Jan 1979, <italic>Bredenkamp</italic> and <italic>Van Vuuren 307</italic> (PRE). 2330 (Tzaneen): Letaba (-CA), 2 Apr 1958, <italic>J.C. Scheepers 219</italic> (PRE); Woodbush Forest Reserve (-CC), Jan 1923, <italic>H. Wafen 22973</italic> (PRE); 1 Feb 2019, <italic>A.N. Moteetee</italic> and <italic>L.K. Madika AL07</italic> (JRAU). 2428 (Modimolle): Waterberg, Kwaggasnek-Alma Road (-CC), 13 Feb 1981, <italic>K.L. Immelman 118a</italic> (PRE). 2429 (Zebediela): Zebediela (-AA), 5 Feb 1967, <italic>B.J. Huntley 1033</italic> (PRE); 2430 (Pilgrim’s Rest): Sekhukhune District Municipality, Leolo Mountain, SE of Tama Kgoshi (-CA), 14 Mar 2007, <italic>B. Sachse 466</italic> (PRE). North-West: 2526 (Zeerust): Zeerust along road to Koster (-CA), 4 Feb 1976, <italic>F. van der Meulen 597</italic> (PRE). 2527 (Rustenburg): Rustenburg (-CA), 27 Dec 1949, <italic>S.M. Johnson 854</italic> (NBG). 2626 (Lichtenburg): Municipal Caravan Park (-AA), 19 Mar 1978, <italic>A. Balsinhas</italic> and <italic>Harding 3303</italic> (PRE). 2627 (Potchefstroom): Carletonville, A. Bailey Nature Reserve (-AD), Apr 1983, <italic>S. van Wyk 180</italic> (PRE); Mooiriver (-CA), 9 Mar 1984, <italic>B. Ubbink 1257</italic> (PRE). 2724 (Taung): West of Harz River near Taung, 120 km north of Kimberley (-DB), 11 Feb 1948, <italic>R.J. Robin 3628</italic> (PRE). Gauteng: 2528 (Pretoria): Brooklyn (-CA), 20 May 1915, <italic>C.A. Smith 191</italic> (PRE); 24 May 1915, <italic>C.A. Smith 194A</italic> (PRE); 10 Dec 1915, <italic>A.O.D. Mogg 11846</italic> (PRE); Nov 1925, <italic>C.A. Smith 1220</italic> (PRE); Doornpoort, Airport Road (-CA), 26 Oct 2009, <italic>S.P</italic>. <italic>Bester 9734</italic> (PRE); 14 Nov 2018, <italic>A.N. Moteetee</italic> and <italic>L.K. Madika AL01</italic> (JRAU); Doornpoort/ Hartbeesfontein (-CB), 24 Jan 2004, <italic>S.P. Bester 4653</italic> (PRE); Brooklyn (-CC), 11 Apr 1920, <italic>K.A. Landsdell 864</italic> (PRE). 2628 (Johannesburg): Randburg, Lanseria (-AA), 20 Nov 2018, <italic>A.N. Moteetee</italic> and <italic>L.K. Madika AL02</italic> (JRAU); Suikkersbosrand (-CB), 27 Dec 1971, <italic>G.J. Bredenkamp 594</italic> (PRE). Mpumalanga: 2429 (Zebediela): Mashishing District (-DD), 8 January 1939, <italic>Barnard</italic> and <italic>Mogg 860</italic> (PRE). 2430 (Pilgrim’s Rest): Malta near Marinella (-AA), 16 Aug 1984, <italic>M. Stalmans 114</italic> (PRE); Ohrigstad Dam Nature Reserve (-DC), 22 May 1973, <italic>N. Jacobsen 2861</italic> (PRE). 2529 (Emalahleni): Loskop Dam (-AD), 12 Jan 1967, <italic>G.K. Theron 1129</italic> (PRE). 2530 (Mashishing): Witklip (-BD), 4 Dec 1973, <italic>J.P. Kluge 359</italic> (PRE); Lowveld Botanical Gardens (-BD), 18 Dec 1974, <italic>E.J. Van Jaarsveld 199</italic> (NBG); Waterval Onder, Ntsinini (-CD), 26 Dec 2008, <italic>K.W. Grieve 250</italic> (PRE); 23 Jan 2011, <italic>K.W. Grieve 342</italic> (PRE); Barberton (-DD), 24 Jan 2000, <italic>J.J. Meyer 2603</italic> (PRE). 2531 (Beersrust): White River District (-AC), Apr 1983, <italic>W. Jacobsen 5363</italic> (PRE). 2630 (Carolina): Chrissiesmeer (-AC), 5 Jan 1972, <italic>G.K. Theron 2402</italic> (PRE); Chrissiesmeer, on road to Lochiel (-BA), 6 Mar 1986, <italic>M. Crosby 273</italic> (PRE). 2730 (Vryheid): Farm Doornhoek along Assegaai river (-AA), 15 Dec 2006, <italic>S.J. Siebert 3246</italic> (PRE). Free State: 2729 (Volksrust): Vrede (-CB), 5 Feb 1987, <italic>L. Smook 6455</italic> (PRE). 2828 (Bethlehem): Golden Gate National Park (-DA), Jan 1963, <italic>L.C.C. Liebenberg 6831</italic> (PRE); Witsieshoek (-DB), Mar 1917, <italic>H.A. Janod 17317</italic> (PRE). 2829 (Harrismith): Harrismith District (-AC), 8 Mar 1974, <italic>M.L. Jacobsz 2036</italic> (PRE). Kwazulu-Natal: 2729 (Utrecht): Volksrust (-BD), Jan 1928, <italic>C.A. Smith 5730</italic> (PRE). 2730 (Vryheid): Oshoek District, Wakkerstroom (-AB), 26 Dec 2002, <italic>S.J. Siebert</italic> and <italic>F. Siebert 2279</italic> (PRE); Vryheid Nature Reserve (-DC), 23 Feb 1988, <italic>C.J. Youthed 11</italic> (NH); 7 March 2019, <italic>A.N. Moteetee</italic> and <italic>L.K. Madika AL09</italic> (JRAU). 2731 (Louwsburg): Louwsburg District, Itala Nature Reserve (-CB), 15 Jan 1978, <italic>D.J. Mcdonald 443</italic> (PRE). 2828 (Bethlehem): Crocodile River (-DB), 16 Dec 1893, <italic>R. Schlechter 3980</italic> (NH); Royal Natal National Park (-DB), 17 Feb 1984, <italic>O.M. Hilliard</italic> and <italic>B.L. Burtt 17662</italic> (NU); Tugela gorge (-DB), 6 Feb 1982, <italic>O.M. Hilliard</italic> and <italic>B.L. Burtt 15454</italic> (PRE); Tugela valley (-DD), 14 Feb 1926, <italic>A.J.W. Bayer 47</italic> (PRE). 2829 (Harrismith): Ladysmith (-DB), 1 Nov 1965, <italic>N.E. Shirley s.n.</italic> (NU). 2831 (Nkandla): Nkandla, Ferncliff Nature Reserve (-CA), 14 Feb 1994, <italic>H. Kennedy 533</italic> (NU); University of KwaZulu-Natal (-DD), 27 May 2003, <italic>S.J. Siebert 2333</italic> (NH). 2929 (Underberg): Loteni Nature Reserve (-AD), 13 Dec 1978, <italic>M.L. Jacobsz 3937</italic> (PRE); Mpendhle District (-BC), 24 Dec 1978, <italic>O.M. Hilliard</italic> and <italic>B.L. Burtt 11804</italic> (NU, PRE); Polela District (-CB), 6 Apr 1974, <italic>M.A. Rennie 545</italic> (NU); Waterfall (-DD), Mar 2002, <italic>T. Edwards 2731</italic> (NU). 2930 (Pietermaritzburg): Victoria (-AA), 12 Apr 1955, <italic>S.M. Johnson 1152</italic> (NH); Tweedie (-AC), 31 Dec 1927, <italic>Forbes 293</italic> (NH); 28 Feb 1982, <italic>K.L. Immelman 260</italic> (PRE); Loskop District (-AD), 11 Feb 1946, <italic>B.L. Howlett 80</italic> (NH); Pietermaritzburg (-CB), 29 Feb 1976, <italic>M. Grice s.n.</italic> (NU); 14 Oct 1987, <italic>Renecken 6</italic> (GRA); Botanic Garden Estate (-CB), 8 Dec 1991, <italic>D.G. Stielau 135</italic> (NH, PRE); Cottingham (-CC), 23 Mar 1969, <italic>R.G. Strey 8420</italic> (NU); Durban Road (-CD), 19 Nov 1950, <italic>J.G. Lawn 1820</italic> (NH); Umgeni Water Board, (-DA), 20 Oct 1984, <italic>J. Manning 536</italic> (NU); Inanda (-DB), Dec, <italic>J. Medley-Wood 370</italic> (NH); 25 Nov 1983, <italic>H.H. Hilger 35</italic> (PRE); Pinetown District (-DD), 28 Nov 1913, <italic>J.M. Wood 12373</italic> (NU). 3029 (Kokstad): Harding, Victoria East (-CA), 30 Apr 1955, <italic>G.L. Lewis 4914</italic> (PRE); Harding, Alfred District (-DB), 2 Mar 1983, <italic>O.M. Hilliard</italic> and <italic>B.L. Burtt 16755</italic> (NU). 3030 (Port Shepstone): Dumisa (-AD), 9 Dec 1992, <italic>A.M. Ngwenya 1071</italic> (NH). Western Cape: 3318 (Cape Town): Zondagsfontein (-DC), Dec-Mar 1930–1, <italic>J. Thode A2838</italic> (NH); 18 Oct 1943, <italic>B.S. Fischer 498</italic> (NU). Eastern Cape: 3128 (Mjika): Mahlahlane Forest (-BC), 6 Mar 1985, <italic>A. Hutchings 1590</italic> (GRA). 3129 (Port St. John’s): Kloof above Port St. Johns (-DA), 31 Jan 1936, <italic>M.C. Gillett 1257</italic> (PRE). 3226 (Fort Beaufort): Amatole Mountain (-DB), 1 May 1986, <italic>P.B. Phillipson 1492</italic> (PRE); Fort Beaufort (-DD), 21 Mar 1977, <italic>G.E. Gibbs Russell 3735</italic> (GRA). 3326 (Grahamstown): Grahamstown Nature Reserve (-BC), Feb 1917, <italic>J.C. Jane 17131</italic> (PRE); 1 Apr 1952, <italic>A.R.H. Martin 9466</italic> (GRA); Featherstone Kloof (-BC), 18 Jul 2001, <italic>C.J. Kayombo</italic> and <italic>A.A. Merti 3719</italic> (GRA). 3227 (Stutterheim): Stutterheim District (-CB), 28 Jan 1979, <italic>O.M. Hilliard</italic> and <italic>B.L. Burtt 12427</italic> (NU); Kababu Hills (-CA), 5 Feb 1936, <italic>M.C. Gillett 1325</italic> (PRE); East London (-DB), 11 Dec 2001, <italic>J.J. Meyer 4067</italic> (PRE).</p><p>eSwatini. 2631 (Hhoho): Hhoho District, Masilela area on Maphalaleni road along Mucucene Hills (-AB), 27 Jan 1994, <italic>G. Germishuizen 7173</italic>, <italic>7174</italic> (PRE); 24 Jan 1994, <italic>S.R. Hobson 2048</italic> (PRE); Hlambanyathi valley (-AC), 27 Nov 1954, <italic>R.J. Compton 24864</italic> (NBG); Mbabane (-AC), 14 Jan 1955, <italic>R.J. Compton 24834</italic> (PRE).</p><p>Lesotho. 2927 (Maseru): Monethi’s, Berea (-BB), 1 Jan 1957, <italic>A. Jacot Guillarmod 1910</italic> (PRE); Mountain Road (-BD), Mar 1977, <italic>M. Schmitz 7317</italic> (PRE). 2928 (Marakabei): Loskop (-AB), 11 Apr 1980, <italic>B.N. Ubbink 974</italic> (NH); Molika-lika (-AC), 7 Jan 1954, <italic>A. Jacot Guillarmod 1674</italic> (PRE). 2929 (Underberg): Thaba Ntšo, Sehlabathebe National Park (-CC), 4–14 Jan 1973, <italic>Jacot Guillarmod</italic>, <italic>Getliffe</italic>, and <italic>Mzamane 142</italic> (PRE).</p><p>Unknown localities: No locality details, 30 Jan 1948, <italic>B.S. Fischer 1426</italic> (NU).</p></tp:treatment-sec><tp:treatment-sec sec-type="Taxonomic notes" id="SECID0EUZAI"><title>Taxonomic notes.</title><p>The specimen in the National Herbarium Pretoria (PRE) collected in the Doornpoort area in Gauteng Province (Voucher number: <italic>S.P</italic>. <italic>Bester 9734</italic> (PRE)) belongs to <italic><tp:taxon-name><tp:taxon-name-part taxon-name-part-type="genus" reg="Cynoglossum">C.</tp:taxon-name-part><tp:taxon-name-part taxon-name-part-type="species" reg="lanceolatum">lanceolatum</tp:taxon-name-part></tp:taxon-name></italic> and not to <italic><tp:taxon-name><tp:taxon-name-part taxon-name-part-type="genus" reg="Cynoglossum">C.</tp:taxon-name-part><tp:taxon-name-part taxon-name-part-type="species" reg="amabile">amabile</tp:taxon-name-part></tp:taxon-name></italic> since it has characters which are typical of this species, i.e., white corolla with a blue throat instead of bluish-purple corolla and divaricately branched instead of clustered at the apex.</p></tp:treatment-sec><ref-list><ref id="B18"><mixed-citation xmlns:xlink="http://www.w3.org/1999/xlink" xlink:type="simple"><person-group><name name-style="western"><surname>Kӧnig</surname><given-names>J</given-names></name><name name-style="western"><surname>Siwakoti</surname><given-names>M</given-names></name><name name-style="western"><surname>Hilger</surname><given-names>HH</given-names></name><name name-style="western"><surname>Weigend</surname><given-names>M</given-names></name></person-group> (<year>2015</year>) <article-title>A revision of the genus <italic><tp:taxon-name><tp:taxon-name-part taxon-name-part-type="genus">Cynoglossum</tp:taxon-name-part></tp:taxon-name></italic> L. (<tp:taxon-name><tp:taxon-name-part taxon-name-part-type="family">Boraginaceae</tp:taxon-name-part></tp:taxon-name> Juss.) in Nepal and notes on the widespread Asian species.</article-title><source>Phytotaxa</source><volume>224</volume>(<issue>1</issue>): <fpage>1</fpage>–<lpage>28</lpage>. <ext-link xlink:type="simple" ext-link-type="doi" xlink:href="10.11646/phytotaxa.224.1.1">https://doi.org/10.11646/phytotaxa.224.1.1</ext-link></mixed-citation></ref><ref id="B24"><mixed-citation xmlns:xlink="http://www.w3.org/1999/xlink" xlink:type="simple"><person-group><name name-style="western"><surname>Raimondo</surname><given-names>D</given-names></name><name name-style="western"><surname>von Staden</surname><given-names>L</given-names></name><name name-style="western"><surname>Foden</surname><given-names>W</given-names></name><name name-style="western"><surname>Victor</surname><given-names>JE</given-names></name><name name-style="western"><surname>Helme</surname><given-names>NA</given-names></name><name name-style="western"><surname>Turner</surname><given-names>RC</given-names></name><name name-style="western"><surname>Kamundi</surname><given-names>DA</given-names></name><name name-style="western"><surname>Manyama</surname><given-names>PA</given-names></name></person-group> (<year>2009</year>) <article-title>Red List of South African Plants. Strelitzia 25.</article-title><source>South African National Biodiversity Institute, Pretoria,</source><volume>86</volume>: <fpage>23</fpage>–<lpage>35</lpage>.</mixed-citation></ref><ref id="B9"><mixed-citation xmlns:xlink="http://www.w3.org/1999/xlink" xlink:type="simple"><person-group><name name-style="western"><surname>Ge-Ling</surname><given-names>Z</given-names></name><name name-style="western"><surname>Riedl</surname><given-names>H</given-names></name><name name-style="western"><surname>Kamelin</surname><given-names>R</given-names></name></person-group> (<year>1995</year>) <article-title><tp:taxon-name><tp:taxon-name-part taxon-name-part-type="family">Boraginaceae</tp:taxon-name-part></tp:taxon-name>.</article-title> In: <person-group><name name-style="western"><surname>Wu</surname><given-names>ZY</given-names></name><name name-style="western"><surname>Raven</surname><given-names>PH</given-names></name></person-group> (<role>Eds</role>) <issue-title>Science Press, Bejing.</issue-title><source>Flora of China</source><volume>16</volume>: <fpage>329</fpage>–<lpage>431</lpage>.</mixed-citation></ref><ref id="B17"><mixed-citation xmlns:xlink="http://www.w3.org/1999/xlink" xlink:type="simple"><person-group><name name-style="western"><surname>Joshi</surname><given-names>K</given-names></name></person-group> (<year>2016</year>) <article-title><italic><tp:taxon-name><tp:taxon-name-part taxon-name-part-type="genus">Cynoglossum</tp:taxon-name-part></tp:taxon-name></italic> L.: A review on phytochemistry and chemotherapeutical potential.</article-title><source>Journal of Pharmacognosy and Phytochemistry</source><volume>5</volume>(<issue>4</issue>): <fpage>32</fpage>–<lpage>39</lpage>. <ext-link xlink:type="simple" ext-link-type="uri" xlink:href="https://www.phytojournal.com/archives/2016/vol5issue4/PartA/5-3-41-288.pdf">https://www.phytojournal.com/archives/2016/vol5issue4/PartA/5-3-41-288.pdf</ext-link></mixed-citation></ref><ref id="B33"><mixed-citation xmlns:xlink="http://www.w3.org/1999/xlink" xlink:type="simple"><person-group><name name-style="western"><surname>Verdcourt</surname><given-names>B</given-names></name></person-group> (<year>1991</year>) <source><tp:taxon-name><tp:taxon-name-part taxon-name-part-type="family">Boraginaceae</tp:taxon-name-part></tp:taxon-name>. In: Polhill RM (Ed.) Flora of Tropical East Africa.</source><publisher-name>Royal Botanic Gardens</publisher-name>, <publisher-loc>Kew</publisher-loc>, <size units="page">124 pp</size>.</mixed-citation></ref></ref-list></tp:taxon-treatment>
