# Supplementary material for: ﻿Taxonomic revision of the southern African species of the genus Cynoglossum L. (Boraginaceae)
Source: PhytoKeys. 2022 Mar 15;193:9–42. doi: 10.3897/phytokeys.193.72270 (PMC8940830; doi:10.3897/phytokeys.193.72270)
Supplement: XML Treatment for Cynoglossum obtusicalyx [file phytokeys.193.72270-treatment7.xml]

<!DOCTYPE tp:taxon-treatment
  PUBLIC "-//TaxonX//DTD Taxonomic Treatment Publishing DTD v0 20100105//EN" "tax-treatment-NSO.dtd">
<tp:taxon-treatment xmlns:tp="http://www.plazi.org/taxpub"><tp:treatment-meta><kwd-group><label>Taxon classification</label><kwd>
                <named-content content-type="kingdom">Plantae</named-content>
              </kwd><kwd>
                <named-content content-type="order">Boraginales</named-content>
              </kwd><kwd>
                <named-content content-type="family">Boraginaceae</named-content>
              </kwd></kwd-group><mixed-citation publication-type="journal"><person-group><name><surname>Madika</surname><given-names>Lydia K.</given-names></name><name><surname>Moteetee</surname><given-names>Annah Ntsamaeeng</given-names></name></person-group><article-title>﻿Taxonomic revision of the southern African species of the genus <italic><tp:taxon-name><tp:taxon-name-part taxon-name-part-type="genus" reg="Cynoglossum">Cynoglossum</tp:taxon-name-part></tp:taxon-name></italic> L. (<tp:taxon-name><tp:taxon-name-part taxon-name-part-type="family">Boraginaceae</tp:taxon-name-part></tp:taxon-name>)</article-title><source>PhytoKeys</source><day>15</day><month>03</month><year>2022</year><volume>193</volume><fpage>9</fpage><lpage>42</lpage><pub-id pub-id-type="doi">10.3897/phytokeys.193.72270</pub-id></mixed-citation></tp:treatment-meta><tp:nomenclature><label>﻿7.</label><tp:taxon-name>
              <tp:taxon-name-part taxon-name-part-type="genus" reg="Cynoglossum">Cynoglossum</tp:taxon-name-part>
              <tp:taxon-name-part taxon-name-part-type="species" reg="obtusicalyx">obtusicalyx</tp:taxon-name-part>
            </tp:taxon-name><tp:taxon-authority>Retief &amp; A.E. van Wyk in S. Afr. J. Bot. 62(3): 169–172 (1996).</tp:taxon-authority></tp:nomenclature><tp:treatment-sec sec-type="material" id="SECID0EY2AI"><title>Type.</title><p>South Africa ♀♂, Western Cape, Worcester (3319): 20 km E. of Ceres (-AD), 21 Oct 1958, <italic>Acocks 19893</italic> (PRE-image! holotype; NBG, isotype).</p><p>Perennial or biennial herbs, ca. 0.45 m in height. Basal leaves 175–250×5–18 mm, obtuse, densely pubescent, persistent, margins entire. Stem leaves 50–65×5–10 mm, obtuse-lanceolate, apex acute, base cuneate, soft hairs. <italic>Trichomes</italic> woolly, soft, non-bulbous based, unicellular, long, thin. Inflorescence dichotomously branched terminal cymes, pedicel 5–10 mm long, lengthens considerably in fruit. Calyx ca.1.0–1.6 mm long, lobe oblong, densely pubescent, apices broadly obtuse-truncate shaped. <italic>Corolla</italic> pale blue; lobes 5×7 mm diameter, ovate. Nutlets ovoid-convex, 2–4×3–4 mm, densely echinulate with glochidia (Figure <xref ref-type="fig" rid="F15">15</xref>).</p><fig id="F15" position="float" orientation="portrait"><object-id xmlns:xlink="http://www.w3.org/1999/xlink" content-type="doi" xlink:type="simple">10.3897/phytokeys.193.72270.figure15</object-id><label>Figure 15.</label><caption><p>Vegetative and reproductive morphological features of <italic><tp:taxon-name><tp:taxon-name-part taxon-name-part-type="genus" reg="Cynoglossum">C.</tp:taxon-name-part><tp:taxon-name-part taxon-name-part-type="species" reg="obtusicalyx">obtusicalyx</tp:taxon-name-part></tp:taxon-name></italic><bold>A</bold> 1. base leaves 2. stem with alternate stem leaves and terminal flowers <bold>B</bold><abbrev xmlns:xlink="http://www.w3.org/1999/xlink" xlink:title="scanning electron microscope" id="ABBRID0EB4AI" xlink:type="simple">SEM</abbrev> micrograph of a nutlet <bold>C</bold><abbrev xmlns:xlink="http://www.w3.org/1999/xlink" xlink:title="scanning electron microscope" id="ABBRID0EH4AI" xlink:type="simple">SEM</abbrev> micrograph of glochidia around the nutlet. Voucher: <italic>J.P.H. Acocks 8509</italic> (PRE). Drawing scale bar: 7.0 mm. <abbrev xmlns:xlink="http://www.w3.org/1999/xlink" xlink:title="scanning electron microscope" id="ABBRID0EN4AI" xlink:type="simple">SEM</abbrev> images scale bar: 1 mm (<bold>B</bold>); 200 µm (<bold>C</bold>).</p></caption><graphic xmlns:xlink="http://www.w3.org/1999/xlink" xlink:href="phytokeys-193-009-g015.jpg" position="float" orientation="portrait" xlink:type="simple" id="oo_658899.jpg"><uri content-type="original_file" xlink:type="simple">https://binary.pensoft.net/fig/658899</uri></graphic></fig></tp:treatment-sec><tp:treatment-sec sec-type="description" id="SECID0E14AI"><title>Diagnostic characters.</title><p>The stems and leaves of <italic><tp:taxon-name><tp:taxon-name-part taxon-name-part-type="genus" reg="Cynoglossum">Cynoglossum</tp:taxon-name-part><tp:taxon-name-part taxon-name-part-type="species" reg="obtusicalyx">obtusicalyx</tp:taxon-name-part></tp:taxon-name></italic> are densely covered with soft, woolly trichomes which makes it similar to <italic><tp:taxon-name><tp:taxon-name-part taxon-name-part-type="genus" reg="Cynoglossum">Cynoglossum</tp:taxon-name-part><tp:taxon-name-part taxon-name-part-type="species" reg="alticola">alticola</tp:taxon-name-part></tp:taxon-name></italic>. However, the two species differ in flower colour and size (deep blue corolla, 4×3 mm vs. pale blue corolla, 5×7 mm in <italic><tp:taxon-name><tp:taxon-name-part taxon-name-part-type="genus" reg="Cynoglossum">C.</tp:taxon-name-part><tp:taxon-name-part taxon-name-part-type="species" reg="obtusicalyx">obtusicalyx</tp:taxon-name-part></tp:taxon-name></italic>). <italic><tp:taxon-name><tp:taxon-name-part taxon-name-part-type="genus" reg="Cynoglossum">Cynoglossum</tp:taxon-name-part><tp:taxon-name-part taxon-name-part-type="species" reg="obtusicalyx">obtusicalyx</tp:taxon-name-part></tp:taxon-name></italic> has pale blue flowers with corolla 5–7 mm long whereas <italic><tp:taxon-name><tp:taxon-name-part taxon-name-part-type="genus" reg="Cynoglossum">C.</tp:taxon-name-part><tp:taxon-name-part taxon-name-part-type="species" reg="austroafricanum">austroafricanum</tp:taxon-name-part></tp:taxon-name></italic> has bright blue flowers with corolla 2.75–4.25 mm long. The two species also show variation in trichome texture and density, i.e., sparsely hairy with short, stiff hairs on both the stem and leaves in <italic><tp:taxon-name><tp:taxon-name-part taxon-name-part-type="genus" reg="Cynoglossum">C.</tp:taxon-name-part><tp:taxon-name-part taxon-name-part-type="species" reg="austroafricanum">austroafricanum</tp:taxon-name-part></tp:taxon-name></italic> vs. densely arranged long, woolly hair on both the stem and leaves in <italic><tp:taxon-name><tp:taxon-name-part taxon-name-part-type="genus" reg="Cynoglossum">C.</tp:taxon-name-part><tp:taxon-name-part taxon-name-part-type="species" reg="obtusicalyx">obtusicalyx</tp:taxon-name-part></tp:taxon-name></italic>.</p></tp:treatment-sec><tp:treatment-sec sec-type="phenology" id="SECID0ENABI"><title>Phenology.</title><p>October to February.</p></tp:treatment-sec><tp:treatment-sec sec-type="conservation status" id="SECID0ESABI"><title>Conservation status.</title><p>Least Concern (<xref ref-type="bibr" rid="B24">Raimondo et al. 2009</xref>).</p></tp:treatment-sec><tp:treatment-sec sec-type="distribution" id="SECID0E3ABI"><title>Distribution and habitat.</title><p><italic><tp:taxon-name><tp:taxon-name-part taxon-name-part-type="genus" reg="Cynoglossum">Cynoglossum</tp:taxon-name-part><tp:taxon-name-part taxon-name-part-type="species" reg="obtusicalyx">obtusicalyx</tp:taxon-name-part></tp:taxon-name></italic> is endemic to South Africa where it has been recorded from Calvinia, Worcester, and Beaufort West in the Northern and Western Cape Provinces (Figure <xref ref-type="fig" rid="F16">16</xref>), it occurs in mountainous areas, often growing on screes below cliffs.</p><fig id="F16" position="float" orientation="portrait"><object-id xmlns:xlink="http://www.w3.org/1999/xlink" content-type="doi" xlink:type="simple">10.3897/phytokeys.193.72270.figure16</object-id><label>Figure 16.</label><caption><p>Known distribution map of <italic><tp:taxon-name><tp:taxon-name-part taxon-name-part-type="genus" reg="Cynoglossum">C.</tp:taxon-name-part><tp:taxon-name-part taxon-name-part-type="species" reg="obtusicalyx">obtusicalyx</tp:taxon-name-part></tp:taxon-name></italic> in southern Africa based on the specimens examined.</p></caption><graphic xmlns:xlink="http://www.w3.org/1999/xlink" xlink:href="phytokeys-193-009-g016.jpg" position="float" orientation="portrait" xlink:type="simple" id="oo_658900.jpg"><uri content-type="original_file" xlink:type="simple">https://binary.pensoft.net/fig/658900</uri></graphic></fig></tp:treatment-sec><tp:treatment-sec sec-type="material" id="SECID0EJCBI"><title>Additional specimens examined.</title><p>South Africa. Northern Cape: 3119 (Calvinia): Calvinia District (-BD), 22 Sep 1955, <italic>J.P.H. Acocks 8509</italic> (PRE); 22 Sep 1955, <italic>D.A Leistner 394</italic> (PRE; NBG). Western Cape: 3222 (Beaufort West): Mountain View farm (-BD), 17 Apr 1978, <italic>G. Gibbs Russell</italic> and <italic>R. Hermann 4272</italic> (PRE).</p></tp:treatment-sec><ref-list><ref id="B24"><mixed-citation xmlns:xlink="http://www.w3.org/1999/xlink" xlink:type="simple"><person-group><name name-style="western"><surname>Raimondo</surname><given-names>D</given-names></name><name name-style="western"><surname>von Staden</surname><given-names>L</given-names></name><name name-style="western"><surname>Foden</surname><given-names>W</given-names></name><name name-style="western"><surname>Victor</surname><given-names>JE</given-names></name><name name-style="western"><surname>Helme</surname><given-names>NA</given-names></name><name name-style="western"><surname>Turner</surname><given-names>RC</given-names></name><name name-style="western"><surname>Kamundi</surname><given-names>DA</given-names></name><name name-style="western"><surname>Manyama</surname><given-names>PA</given-names></name></person-group> (<year>2009</year>) <article-title>Red List of South African Plants. Strelitzia 25.</article-title><source>South African National Biodiversity Institute, Pretoria,</source><volume>86</volume>: <fpage>23</fpage>–<lpage>35</lpage>.</mixed-citation></ref></ref-list></tp:taxon-treatment>
