# Supplementary material for: ﻿Taxonomic revision of the southern African species of the genus Cynoglossum L. (Boraginaceae)
Source: PhytoKeys. 2022 Mar 15;193:9–42. doi: 10.3897/phytokeys.193.72270 (PMC8940830; doi:10.3897/phytokeys.193.72270)
Supplement: XML Treatment for Cynoglossum spelaeum [file phytokeys.193.72270-treatment8.xml]

<!DOCTYPE tp:taxon-treatment
  PUBLIC "-//TaxonX//DTD Taxonomic Treatment Publishing DTD v0 20100105//EN" "tax-treatment-NSO.dtd">
<tp:taxon-treatment xmlns:tp="http://www.plazi.org/taxpub"><tp:treatment-meta><kwd-group><label>Taxon classification</label><kwd>
                <named-content content-type="kingdom">Plantae</named-content>
              </kwd><kwd>
                <named-content content-type="order">Boraginales</named-content>
              </kwd><kwd>
                <named-content content-type="family">Boraginaceae</named-content>
              </kwd></kwd-group><mixed-citation publication-type="journal"><person-group><name><surname>Madika</surname><given-names>Lydia K.</given-names></name><name><surname>Moteetee</surname><given-names>Annah Ntsamaeeng</given-names></name></person-group><article-title>﻿Taxonomic revision of the southern African species of the genus <italic><tp:taxon-name><tp:taxon-name-part taxon-name-part-type="genus" reg="Cynoglossum">Cynoglossum</tp:taxon-name-part></tp:taxon-name></italic> L. (<tp:taxon-name><tp:taxon-name-part taxon-name-part-type="family">Boraginaceae</tp:taxon-name-part></tp:taxon-name>)</article-title><source>PhytoKeys</source><day>15</day><month>03</month><year>2022</year><volume>193</volume><fpage>9</fpage><lpage>42</lpage><pub-id pub-id-type="doi">10.3897/phytokeys.193.72270</pub-id></mixed-citation></tp:treatment-meta><tp:nomenclature><label>﻿8.</label><tp:taxon-name>
              <tp:taxon-name-part taxon-name-part-type="genus" reg="Cynoglossum">Cynoglossum</tp:taxon-name-part>
              <tp:taxon-name-part taxon-name-part-type="species" reg="spelaeum">spelaeum</tp:taxon-name-part>
            </tp:taxon-name><tp:taxon-authority>Hilliard &amp; B.L.Burtt in Notes Roy. Bot. Gard., Edinburgh 37(2): 287 (1979).</tp:taxon-authority><tp:nomenclature-citation-list><tp:nomenclature-citation><tp:taxon-name>
                  <tp:taxon-name-part taxon-name-part-type="genus" reg="Cynoglossum">Cynoglossum</tp:taxon-name-part>
                  <tp:taxon-name-part taxon-name-part-type="species" reg="basuticum">basuticum</tp:taxon-name-part>
                </tp:taxon-name><comment>Weim.ex Guillarmod, Fl. Lesotho 233 (1973), nom. nud.</comment></tp:nomenclature-citation></tp:nomenclature-citation-list></tp:nomenclature><tp:treatment-sec sec-type="material" id="SECID0EIEBI"><title>Type.</title><p>South Africa ♀♂, KwaZulu-Natal, Underberg (2929): Underberg District, Cobham Forest Station, Polela valley (-CD), 20 Mar 1977, <italic>O.M. Hilliard</italic> and <italic>B.L. Burtt 9728</italic> (E, holotype image! K-image!, NU-image! PRE-image! [2 sheets] isotype).</p><p>Perennial herbs, ca. 0.4–0.5 m in height. Basal leaves 130–235×25–35 mm, spathulate-obtuse, soft hairs, deciduous, margins entire. Stem leaves 40–80×10–25 mm, obtuse shaped, dark green adaxial surface, grey green abaxial surface, smooth margins, soft hairs, sparsely packed. Trichomes unicellular, simple on both leaf surfaces, soft. Inflorescence corymbose panicle; threadlike pedicel 5 mm long. Calyx ca. 1.5–2.0 mm long, lobes lanceolate-oblong, softly hairy on the outer surface, inner surface smooth, apex acute. Corolla white; lobes ca. 3×3 mm diameter, obtuse. Nutlets ovoid, ca. 4×5 mm; glochidia more marginal and acentric, marginal glochidia are longer compared to the acentric glochidia (Figure <xref ref-type="fig" rid="F17">17</xref>).</p><fig id="F17" position="float" orientation="portrait"><object-id xmlns:xlink="http://www.w3.org/1999/xlink" content-type="doi" xlink:type="simple">10.3897/phytokeys.193.72270.figure17</object-id><label>Figure 17.</label><caption><p>Morphological features of <italic><tp:taxon-name><tp:taxon-name-part taxon-name-part-type="genus" reg="Cynoglossum">C.</tp:taxon-name-part><tp:taxon-name-part taxon-name-part-type="species" reg="spelaeum">spelaeum</tp:taxon-name-part></tp:taxon-name></italic><bold>A</bold> line drawing of a fruiting branch showing stem with alternate, sessile, spathulate leaves <bold>B</bold><abbrev xmlns:xlink="http://www.w3.org/1999/xlink" xlink:title="scanning electron microscope" id="ABBRID0EPFBI" xlink:type="simple">SEM</abbrev> micrograph of nutlet showing more marginal and acentric glochidia <bold>C</bold> close-up <abbrev xmlns:xlink="http://www.w3.org/1999/xlink" xlink:title="scanning electron microscope" id="ABBRID0EVFBI" xlink:type="simple">SEM</abbrev> micrograph showing glochidia with multiangular hooks. Voucher specimen: <italic>A. Nicholas</italic> and <italic>B. Isaacs 1965</italic> (PRE). Drawing scale 8.0 mm. <abbrev xmlns:xlink="http://www.w3.org/1999/xlink" xlink:title="scanning electron microscope" id="ABBRID0E4FBI" xlink:type="simple">SEM</abbrev> images scale bars: 1 mm (<bold>B</bold>); 200 µm (<bold>C</bold>).</p></caption><graphic xmlns:xlink="http://www.w3.org/1999/xlink" xlink:href="phytokeys-193-009-g017.jpg" position="float" orientation="portrait" xlink:type="simple" id="oo_658901.jpg"><uri content-type="original_file" xlink:type="simple">https://binary.pensoft.net/fig/658901</uri></graphic></fig><fig id="F18" position="float" orientation="portrait"><object-id xmlns:xlink="http://www.w3.org/1999/xlink" content-type="doi" xlink:type="simple">10.3897/phytokeys.193.72270.figure18</object-id><label>Figure 18.</label><caption><p>Known distribution of <italic><tp:taxon-name><tp:taxon-name-part taxon-name-part-type="genus" reg="Cynoglossum">Cynoglossum</tp:taxon-name-part><tp:taxon-name-part taxon-name-part-type="species" reg="spelaeum">spelaeum</tp:taxon-name-part></tp:taxon-name></italic> in southern Africa based on the specimens examined.</p></caption><graphic xmlns:xlink="http://www.w3.org/1999/xlink" xlink:href="phytokeys-193-009-g018.jpg" position="float" orientation="portrait" xlink:type="simple" id="oo_658902.jpg"><uri content-type="original_file" xlink:type="simple">https://binary.pensoft.net/fig/658902</uri></graphic></fig></tp:treatment-sec><tp:treatment-sec sec-type="phenology" id="SECID0ECHBI"><title>Phenology.</title><p>December to March.</p></tp:treatment-sec><tp:treatment-sec sec-type="conservation status" id="SECID0EHHBI"><title>Conservation status.</title><p>Least Concern (<xref ref-type="bibr" rid="B24">Raimondo et al. 2009</xref>).</p></tp:treatment-sec><tp:treatment-sec sec-type="description" id="SECID0ERHBI"><title>Diagnostic characters.</title><p>This species is characterised by leaves that are sparsely covered with hairs that have a softer feel, which distinguishes it sharply from all the other southern African species which have either brittle or woolly hairs. The abaxial leaf surface has a grey-greenish appearance which is also a unique character of this species.</p></tp:treatment-sec><tp:treatment-sec sec-type="distribution" id="SECID0EWHBI"><title>Distribution and habitat.</title><p>The species is distributed in South Africa (Eastern Cape, Free-State, and KwaZulu-Natal Provinces) and Lesotho (Figure <xref ref-type="fig" rid="F18">18</xref>). It grows in loose sandy soil at the edge of an overhang.</p></tp:treatment-sec><tp:treatment-sec sec-type="material" id="SECID0EAIBI"><title>Additional specimens examined.</title><p>South Africa. Kwazulu-Natal: 2729 (Utrecht): Ncandu State Forest (-DC), 8 May 1984, <italic>A. Nicholas</italic> and <italic>B. Isaacs 1965</italic> (PRE). 2929 (Underberg): Allandale, Lion’s River District (-BC), 24 Jan 1978, <italic>O.M. Hilliard</italic> and <italic>B.L. Burtt 11258</italic> (NU); Giant’s Castle Nature Reserve (-BC), 07 Jan 1988, <italic>A. Abbott 4064</italic> (NH); 3 Feb 1976, <italic>O.M. Hilliard</italic> and <italic>B.L. Burtt 8904</italic> (NU); 2 Jan 1978, <italic>O.M. Hilliard</italic> and <italic>B.L. Burtt 11172</italic> (NU); 20 Nov 1985, <italic>O.M. Hilliard</italic> and <italic>B.L. Burtt 18242</italic> (NU, PRE); Bulwer District (-DD), 8 Jan 1974, <italic>M.A. Rennie 507</italic> (NU); 8 Mar 2019, <italic>A.N. Moteetee</italic> and <italic>L.K. Madika AL012</italic> (JRAU). Eastern Cape: 3127 (Lady Frere): Elliot District (-BB), 22 Jan 1979, <italic>O.M. Hilliard</italic> and <italic>B.L. Burtt 123427</italic> (NU). 3226 (Fort Beaufort): Amatole Mountain (-DB), 16 Feb 1986, <italic>P.B. Phillipson 1294</italic> (PRE).</p><p>Lesotho. 2927 (Maseru): Laikopile Mountain (-CD), Jan 1918, <italic>A. Dieterlen 40799</italic> (PRE).</p></tp:treatment-sec><tp:treatment-sec sec-type="Taxonomic notes" id="SECID0EMJBI"><title>Taxonomic notes.</title><p><italic><tp:taxon-name><tp:taxon-name-part taxon-name-part-type="genus" reg="Cynoglossum">Cynoglossum</tp:taxon-name-part><tp:taxon-name-part taxon-name-part-type="species" reg="spelaeum">spelaeum</tp:taxon-name-part></tp:taxon-name></italic> is quite distinctive among the southern African species having uniquely shaped (i.e., spatulate to obtuse) and coloured (i.e., deep green adaxial surface, grey green abaxial surface) leaves, that almost seem leathery but contain few soft trichomes. It is also the only species among the southern African species that has completely white flowers. Although <xref ref-type="bibr" rid="B13">Hilger et al. (2015)</xref> indicated that the species does not belong to genus <italic><tp:taxon-name><tp:taxon-name-part taxon-name-part-type="genus" reg="Cynoglossum">Cynoglossum</tp:taxon-name-part></tp:taxon-name></italic>, they did not elaborate the reasons for the exclusion. Nonetheless, the species fits the generic description of four glochidiate nutlets that are adapted for zoochory. In addition, preliminary molecular data (<xref ref-type="bibr" rid="B20">Madika 2020</xref>), showed a close relationship between <tp:taxon-name><tp:taxon-name-part taxon-name-part-type="genus" reg="Cynoglossum">C.</tp:taxon-name-part><tp:taxon-name-part taxon-name-part-type="species" reg="coeruleum">coeruleum</tp:taxon-name-part><tp:taxon-name-part taxon-name-part-type="infraspecific-rank">subsp.</tp:taxon-name-part><tp:taxon-name-part taxon-name-part-type="subspecies" reg="johnstonii">johnstonii</tp:taxon-name-part><tp:taxon-name-part taxon-name-part-type="infraspecific-rank">var.</tp:taxon-name-part><tp:taxon-name-part taxon-name-part-type="variety" reg="mannii">mannii</tp:taxon-name-part></tp:taxon-name>, <italic><tp:taxon-name><tp:taxon-name-part taxon-name-part-type="genus" reg="Cynoglossum">C.</tp:taxon-name-part><tp:taxon-name-part taxon-name-part-type="species" reg="lanceolatum">lanceolatum</tp:taxon-name-part></tp:taxon-name></italic>, and <italic><tp:taxon-name><tp:taxon-name-part taxon-name-part-type="genus" reg="Cynoglossum">C.</tp:taxon-name-part><tp:taxon-name-part taxon-name-part-type="species" reg="spelaeum">spelaeum</tp:taxon-name-part></tp:taxon-name></italic>.</p></tp:treatment-sec><ref-list><ref id="B24"><mixed-citation xmlns:xlink="http://www.w3.org/1999/xlink" xlink:type="simple"><person-group><name name-style="western"><surname>Raimondo</surname><given-names>D</given-names></name><name name-style="western"><surname>von Staden</surname><given-names>L</given-names></name><name name-style="western"><surname>Foden</surname><given-names>W</given-names></name><name name-style="western"><surname>Victor</surname><given-names>JE</given-names></name><name name-style="western"><surname>Helme</surname><given-names>NA</given-names></name><name name-style="western"><surname>Turner</surname><given-names>RC</given-names></name><name name-style="western"><surname>Kamundi</surname><given-names>DA</given-names></name><name name-style="western"><surname>Manyama</surname><given-names>PA</given-names></name></person-group> (<year>2009</year>) <article-title>Red List of South African Plants. Strelitzia 25.</article-title><source>South African National Biodiversity Institute, Pretoria,</source><volume>86</volume>: <fpage>23</fpage>–<lpage>35</lpage>.</mixed-citation></ref><ref id="B13"><mixed-citation xmlns:xlink="http://www.w3.org/1999/xlink" xlink:type="simple"><person-group><name name-style="western"><surname>Hilger</surname><given-names>HH</given-names></name><name name-style="western"><surname>Greuter</surname><given-names>W</given-names></name><name name-style="western"><surname>Stier</surname><given-names>V</given-names></name></person-group> (<year>2015</year>) <article-title>Taxa and names in <tp:taxon-name><tp:taxon-name-part taxon-name-part-type="genus">Cynoglossum</tp:taxon-name-part></tp:taxon-name> sensu lato (<tp:taxon-name><tp:taxon-name-part taxon-name-part-type="family">Boraginaceae</tp:taxon-name-part></tp:taxon-name>, Cynoglosseae): An annotated, synonymic inventory, with links to the protologues and mention of original material.</article-title><source>Biodiversity Data Journal</source><volume>3</volume>: <fpage>1</fpage>–<lpage>23</lpage>. <ext-link xlink:type="simple" ext-link-type="doi" xlink:href="10.3897/BDJ.3.e4831">https://doi.org/10.3897/BDJ.3.e4831</ext-link></mixed-citation></ref><ref id="B20"><mixed-citation xmlns:xlink="http://www.w3.org/1999/xlink" xlink:type="simple"><person-group><name name-style="western"><surname>Madika</surname><given-names>LK</given-names></name></person-group> (<year>2020</year>) The systematics and biological activity of southern African species of the genus <italic><tp:taxon-name><tp:taxon-name-part taxon-name-part-type="genus">Cynoglossum</tp:taxon-name-part></tp:taxon-name></italic> L. (<tp:taxon-name><tp:taxon-name-part taxon-name-part-type="family">Boraginaceae</tp:taxon-name-part></tp:taxon-name>) (Master’s Dissertation). Johannesburg: University of Johannesburg, 34 pp. <ext-link xlink:type="simple" ext-link-type="doi" xlink:href="10.3897/arphapreprints.e73746">https://doi.org/10.3897/arphapreprints.e73746</ext-link></mixed-citation></ref></ref-list></tp:taxon-treatment>
